# Supplementary material for: A Transparent and Transferable Framework for Tracking Quality Information in Large Datasets
Source: PLoS One. 2014 Nov 7;9(11):e112249. doi: 10.1371/journal.pone.0112249 (PMC4224478; doi:10.1371/journal.pone.0112249)
Supplement: Data S1 — The triple redundant air aspirated temperature data used in the manuscript are provided in the zip file “Data S1”. The zip files includes two directories: Directory “Final Modified Data” contains the calibrated error-injected data and directory “Raw Data” provides the uncalibrated raw sensor measurements from the three PRTs together with their calibration equations and sensor specific calibration coefficients. (ZIP) [file pone.0112249.s001.zip]

Archive with 6 entries (4 files):
- temperature.data/Final Modified Data/
- temperature.data/Final Modified Data/traat_final_modified_error_injected.csv
- temperature.data/Raw Data/
- temperature.data/Raw Data/NEON.D10.RS1.DP0.00003.001.001.001.004.001.CSV
- temperature.data/Raw Data/NEON.D10.RS1.DP0.00003.001.001.001.004.002.CSV
- temperature.data/Raw Data/NEON.D10.RS1.DP0.00003.001.001.001.004.003.CSV
