# Supplementary material for: A Transparent and Transferable Framework for Tracking Quality Information in Large Datasets
Source: PLoS One. 2014 Nov 7;9(11):e112249. doi: 10.1371/journal.pone.0112249 (PMC4224478; doi:10.1371/journal.pone.0112249)
Supplement: Data S1 — The triple redundant air aspirated temperature data used in the manuscript are provided in the zip file “Data S1”. The zip files includes two directories: Directory “Final Modified Data” contains the calibrated error-injected data and directory “Raw Data” provides the uncalibrated raw sensor measurements from the three PRTs together with their calibration equations and sensor specific calibration coefficients. (ZIP) [file pone.0112249.s001.zip › temperature.data/Final Modified Data/traat_final_modified_error_injected.csv]

time (UTC)	Temp 1 (Deg C)	Temp 2 (Deg C)	Temp 3 (Deg C)	Temp ave12 (Deg C)	Temp ave123 (Deg C)
1/8/2013 11:20:00	-3.037083752	-2.981276302	-2.864751518	NA	-2.961037191
1/8/2013 11:20:01	-3.035195298	-2.977869565	-2.861732917	NA	-2.958265926
1/8/2013 11:20:02	-3.030250762	-2.973119366	-2.856591206	NA	-2.953320445
1/8/2013 11:20:03	-3.0235928	-2.968369416	-2.850709448	NA	-2.947557221
1/8/2013 11:20:04	-3.023223069	-2.962470435	-2.845178427	NA	-2.943623977
1/8/2013 11:20:05	-3.015358168	-2.958031775	-2.839024015	NA	-2.937471319
1/8/2013 11:20:06	-3.012126518	-2.953651543	-2.836940207	NA	-2.934239423
1/8/2013 11:20:07	-3.013099969	-2.952347373	-2.835830016	NA	-2.933759119
1/8/2013 11:20:08	-3.014248461	-2.953320589	-2.835654642	NA	-2.934407897
1/8/2013 11:20:09	-3.013508741	-2.952950849	-2.837173783	NA	-2.934544458
1/8/2013 11:20:10	-3.014851923	-2.954683448	-2.837018066	NA	-2.935517812
1/8/2013 11:20:11	-3.011737138	-2.951568596	-2.8325579	NA	-2.931954545
1/8/2013 11:20:12	-3.006422579	-2.947577745	-2.825351984	NA	-2.926450769
1/8/2013 11:20:13	-2.998479812	-2.939809859	-2.816821423	NA	-2.918370365
1/8/2013 11:20:14	-2.992036124	-2.932042211	-2.808290839	NA	-2.910789724
1/8/2013 11:20:15	-2.984813656	-2.924449591	-2.799721431	NA	-2.902994893
1/8/2013 11:20:16	-2.978739677	-2.917596953	-2.793255238	NA	-2.896530623
1/8/2013 11:20:17	-2.975410772	-2.914267976	-2.791268662	NA	-2.893649137
1/8/2013 11:20:18	-2.972938205	-2.910666217	-2.787470883	NA	-2.890358435
1/8/2013 11:20:19	-2.97212065	-2.90908925	-2.786652969	NA	-2.889287623
1/8/2013 11:20:20	-2.971731265	-2.907940718	-2.786068636	NA	-2.888580206
1/8/2013 11:20:21	-2.970991535	-2.907181578	-2.787042525	NA	-2.888405213
1/8/2013 11:20:22	-2.970582758	-2.908680464	-2.786438535	NA	-2.888567252
1/8/2013 11:20:23	-2.967526363	-2.907726628	-2.783400461	NA	-2.886217817
1/8/2013 11:20:24	-2.965248483	-2.902976327	-2.781296961	NA	-2.883173923
1/8/2013 11:20:25	-2.962776163	-2.900503953	-2.778063848	NA	-2.880447988
1/8/2013 11:20:26	-2.960323234	-2.897661575	-2.77313644	NA	-2.877040416
1/8/2013 11:20:27	-2.95537833	-2.89347596	-2.769143605	NA	-2.872665965
1/8/2013 11:20:28	-2.949440811	-2.888881294	-2.763203485	NA	-2.867175197
1/8/2013 11:20:29	-2.945839101	-2.884520363	-2.760165134	NA	-2.863508199
1/8/2013 11:20:30	-2.941731385	-2.878894267	-2.753582199	NA	-2.858069284
1/8/2013 11:20:31	-2.936611406	-2.873949225	-2.747135317	NA	-2.852565316
1/8/2013 11:20:32	-2.929349774	-2.866317684	-2.737981406	NA	-2.844549621
1/8/2013 11:20:33	-2.923840385	-2.860048767	-2.733599222	NA	-2.839162791
1/8/2013 11:20:34	-2.920024558	-2.854889603	-2.727483658	NA	-2.834132606
1/8/2013 11:20:35	-2.914690456	-2.850528626	-2.724250491	NA	-2.829823191
1/8/2013 11:20:36	-2.910115481	-2.843850884	-2.716635115	NA	-2.823533827
1/8/2013 11:20:37	-2.907662513	-2.842721722	-2.714745755	NA	-2.821709997
1/8/2013 11:20:38	-2.902289349	-2.836413973	-2.708240591	NA	-2.815647971
1/8/2013 11:20:39	-2.898746021	-2.832481416	-2.703722044	NA	-2.811649827
1/8/2013 11:20:40	-2.895494862	-2.829230182	-2.702008058	NA	-2.808911034
1/8/2013 11:20:41	-2.89269153	-2.825667371	-2.700157749	NA	-2.806172217
1/8/2013 11:20:42	-2.889615414	-2.823740002	-2.696126022	NA	-2.803160479
1/8/2013 11:20:43	-2.885624497	-2.822026727	-2.691568655	NA	-2.79973996
1/8/2013 11:20:44	-2.882626458	-2.815796768	-2.687790161	NA	-2.795404462
1/8/2013 11:20:45	-2.879375284	-2.81274022	-2.684556955	NA	-2.792224153
1/8/2013 11:20:46	-2.876338197	-2.811786101	-2.686640861	NA	-2.791588386
1/8/2013 11:20:47	-2.87520905	-2.808943645	-2.679999317	NA	-2.788050671
1/8/2013 11:20:48	-2.872931104	-2.80590674	-2.679804533	NA	-2.786214126
1/8/2013 11:20:49	-2.871646299	-2.804991662	-2.679278641	NA	-2.785305534
1/8/2013 11:20:50	-2.869563305	-2.804076583	-2.677214133	NA	-2.783618007
1/8/2013 11:20:51	-2.867226921	-2.801526048	-2.673143573	NA	-2.780632181
1/8/2013 11:20:52	-2.863469718	-2.79891733	-2.669968814	NA	-2.777451954
1/8/2013 11:20:53	-2.85977069	-2.794848461	-2.667222425	NA	-2.773947192
1/8/2013 11:20:54	-2.856947678	-2.791811287	-2.662859548	NA	-2.770539504
1/8/2013 11:20:55	-2.853443343	-2.789085688	-2.659743239	NA	-2.76742409
1/8/2013 11:20:56	-2.848498276	-2.782816623	-2.655555736	NA	-2.762290212
1/8/2013 11:20:57	-2.844779838	-2.780421988	-2.650316434	NA	-2.758506087
1/8/2013 11:20:58	-2.840224414	-2.776041518	-2.647083191	NA	-2.754449708
1/8/2013 11:20:59	-2.83564908	-2.772614916	-2.644025329	NA	-2.750763109
1/8/2013 11:21:00	-2.835084627	-2.770336893	-2.641941396	NA	-2.749120972
1/8/2013 11:21:01	-2.832359072	-2.766852104	-2.641688149	NA	-2.746966442
1/8/2013 11:21:02	-2.83121026	-2.766657399	-2.639389771	NA	-2.745752477
1/8/2013 11:21:03	-2.827219272	-2.766267988	-2.639214386	NA	-2.744233882
1/8/2013 11:21:04	-2.828932539	-2.764749389	-2.639019855	NA	-2.744233928
1/8/2013 11:21:05	-2.830626412	-2.765508816	-2.642058064	NA	-2.746064431
1/8/2013 11:21:06	-2.833118226	-2.76743622	-2.6455055	NA	-2.748686649
1/8/2013 11:21:07	-2.834578354	-2.769266143	-2.649050453	NA	-2.750964983
1/8/2013 11:21:08	-2.837459821	-2.773860977	-2.652887453	NA	-2.754736084
1/8/2013 11:21:09	-2.840730431	-2.776567195	-2.658048888	NA	-2.758448838
1/8/2013 11:21:10	-2.844468522	-2.780850185	-2.662158525	NA	-2.762492411
1/8/2013 11:21:11	-2.846746232	-2.78486089	-2.667319945	NA	-2.766309023
1/8/2013 11:21:12	-2.849432989	-2.786788283	-2.671137267	NA	-2.769119513
1/8/2013 11:21:13	-2.852119488	-2.789085688	-2.673825191	NA	-2.771676789
1/8/2013 11:21:14	-2.853073592	-2.792122609	-2.676863623	NA	-2.774019942
1/8/2013 11:21:15	-2.852878893	-2.792512017	-2.676863623	NA	-2.774084844
1/8/2013 11:21:16	-2.851730088	-2.791927906	-2.677428319	NA	-2.773695438
1/8/2013 11:21:17	-2.850951545	-2.791908512	-2.677408917	NA	-2.773422991
1/8/2013 11:21:18	-2.850951545	-2.790584628	-2.673805789	NA	-2.771780654
1/8/2013 11:21:19	-2.850075268	-2.791032472	-2.674058779	NA	-2.771722173
1/8/2013 11:21:20	-2.848537318	-2.790837768	-2.673863995	NA	-2.771079694
1/8/2013 11:21:21	-2.851009725	-2.789689194	-2.674039377	NA	-2.771579432
1/8/2013 11:21:22	-2.850231181	-2.790623671	-2.675363809	NA	-2.772072887
1/8/2013 11:21:23	-2.849471776	-2.791577541	-2.676688241	NA	-2.772579186
1/8/2013 11:21:24	-2.849257682	-2.790974035	-2.676668839	NA	-2.772300186
1/8/2013 11:21:25	-2.848128525	-2.789844855	-2.676474055	NA	-2.771482478
1/8/2013 11:21:26	-2.849822133	-2.790779332	-2.676843966	NA	-2.77248181
1/8/2013 11:21:27	-2.850386839	-2.791733457	-2.678168397	NA	-2.773429564
1/8/2013 11:21:28	-2.849238289	-2.790954642	-2.678168397	NA	-2.772787109
1/8/2013 11:21:29	-2.847914432	-2.790000516	-2.676649182	NA	-2.771521377
1/8/2013 11:21:30	-2.849432989	-2.790000516	-2.676259868	NA	-2.771897791
1/8/2013 11:21:31	-2.849452382	-2.791168739	-2.679337102	NA	-2.773319408
1/8/2013 11:21:32	-2.852878893	-2.793251789	-2.681985961	NA	-2.776038881
1/8/2013 11:21:33	-2.852469845	-2.79418652	-2.685199767	NA	-2.777285377
1/8/2013 11:21:34	-2.8539884	-2.796074864	-2.68424525	NA	-2.778102838
1/8/2013 11:21:35	-2.853482385	-2.798430699	-2.685257973	NA	-2.779057019
1/8/2013 11:21:36	-2.853462736	-2.79554919	-2.682765097	NA	-2.777259008
1/8/2013 11:21:37	-2.849277076	-2.791947555	-2.6810511	NA	-2.77409191
1/8/2013 11:21:38	-2.850600932	-2.792317313	-2.6810511	NA	-2.774656448
1/8/2013 11:21:39	-2.850990332	-2.793271438	-2.681245884	NA	-2.775169218
1/8/2013 11:21:40	-2.851379731	-2.795004122	-2.682784498	NA	-2.77638945
1/8/2013 11:21:41	-2.851204425	-2.794244701	-2.682219804	NA	-2.775889643
1/8/2013 11:21:42	-2.848946112	-2.79237575	-2.680719992	NA	-2.774013951
1/8/2013 11:21:43	-2.849744304	-2.792025385	-2.67962915	NA	-2.773799613
1/8/2013 11:21:44	-2.848420447	-2.790136783	-2.67962915	NA	-2.772728794
1/8/2013 11:21:45	-2.84857636	-2.790662458	-2.68110956	NA	-2.77344946
1/8/2013 11:21:46	-2.851632866	-2.792200695	-2.682648175	NA	-2.775493912
1/8/2013 11:21:47	-2.852372623	-2.793154565	-2.683972604	NA	-2.77649993
1/8/2013 11:21:48	-2.850600932	-2.791927906	-2.68274544	NA	-2.775091426
1/8/2013 11:21:49	-2.850600932	-2.791558147	-2.680466748	NA	-2.774208609
1/8/2013 11:21:50	-2.850600932	-2.792687327	-2.680661532	NA	-2.77464993
1/8/2013 11:21:51	-2.850912503	-2.792434186	-2.681537932	NA	-2.77496154
1/8/2013 11:21:52	-2.850153097	-2.792434186	-2.682297666	NA	-2.77496165
1/8/2013 11:21:53	-2.849666475	-2.792142258	-2.682394931	NA	-2.774734555
1/8/2013 11:21:54	-2.851185031	-2.793485536	-2.684498494	NA	-2.776389687
1/8/2013 11:21:55	-2.854046835	-2.796152694	-2.687536917	NA	-2.779245482
1/8/2013 11:21:56	-2.855409732	-2.795607627	-2.687751102	NA	-2.779589487
1/8/2013 11:21:57	-2.853112379	-2.796542101	-2.685861726	NA	-2.778505402
1/8/2013 11:21:58	-2.852294794	-2.796483665	-2.684634818	NA	-2.777804425
1/8/2013 11:21:59	-2.850756845	-2.795705106	-2.684634818	NA	-2.777032256
1/8/2013 11:22:00	-2.850854067	-2.79124657	-2.684167387	NA	-2.775422675
1/8/2013 11:22:01	-2.851593824	-2.794069647	-2.684517896	NA	-2.776727122
1/8/2013 11:22:02	-2.85196383	-2.793310226	-2.685082846	NA	-2.776785634
1/8/2013 11:22:03	-2.853112379	-2.794634109	-2.685842324	NA	-2.777862937
1/8/2013 11:22:04	-2.852197317	-2.794478448	-2.685686599	NA	-2.777454121
1/8/2013 11:22:05	-2.852567322	-2.794673151	-2.687595377	NA	-2.778278617
1/8/2013 11:22:06	-2.852567322	-2.797710322	-2.687011026	NA	-2.779096224
1/8/2013 11:22:07	-2.851379731	-2.795568584	-2.685822922	NA	-2.777590412
1/8/2013 11:22:08	-2.852314187	-2.794984728	-2.686192832	NA	-2.777830583
1/8/2013 11:22:09	-2.852684193	-2.797827195	-2.68825759	NA	-2.77958966
1/8/2013 11:22:10	-2.854961897	-2.797437789	-2.689406635	NA	-2.780602107
1/8/2013 11:22:11	-2.856110445	-2.799151076	-2.691490537	NA	-2.782250686
1/8/2013 11:22:12	-2.859420079	-2.801331345	-2.691977623	NA	-2.784243016
1/8/2013 11:22:13	-2.859634426	-2.801350994	-2.694081181	NA	-2.7850222
1/8/2013 11:22:14	-2.860023825	-2.803453686	-2.695794916	NA	-2.786424142
1/8/2013 11:22:15	-2.862496223	-2.805166716	-2.699982623	NA	-2.789215187
1/8/2013 11:22:16	-2.864384522	-2.807814471	-2.699398274	NA	-2.790532423
1/8/2013 11:22:17	-2.863722597	-2.80695783	-2.70081996	NA	-2.790500129
1/8/2013 11:22:18	-2.862944056	-2.806568679	-2.699865702	NA	-2.789792812
1/8/2013 11:22:19	-2.864267907	-2.807892557	-2.70081996	NA	-2.790993474
1/8/2013 11:22:20	-2.865903071	-2.809527754	-2.702631465	NA	-2.79268743
1/8/2013 11:22:21	-2.867090657	-2.809391487	-2.703819563	NA	-2.793433903
1/8/2013 11:22:22	-2.865552715	-2.808612676	-2.699826644	NA	-2.791330678
1/8/2013 11:22:23	-2.862905014	-2.807658811	-2.696963614	NA	-2.789175813
1/8/2013 11:22:24	-2.859089115	-2.802343904	-2.692776158	NA	-2.784736393
1/8/2013 11:22:25	-2.856636108	-2.801195078	-2.691821643	NA	-2.78321761
1/8/2013 11:22:26	-2.857045156	-2.79876167	-2.689017068	NA	-2.781607964
1/8/2013 11:22:27	-2.855935395	-2.799365174	-2.688491178	NA	-2.781263915
1/8/2013 11:22:28	-2.855623824	-2.797729716	-2.686835644	NA	-2.780063062
1/8/2013 11:22:29	-2.853949613	-2.796230525	-2.686095568	NA	-2.778758569
1/8/2013 11:22:30	-2.851048767	-2.793913731	-2.681304344	NA	-2.775422281
1/8/2013 11:22:31	-2.84902394	-2.793407705	-2.680603071	NA	-2.774344905
1/8/2013 11:22:32	-2.851535389	-2.793251789	-2.680447346	NA	-2.775078174
1/8/2013 11:22:33	-2.851555037	-2.794984728	-2.686952566	NA	-2.777830777
1/8/2013 11:22:34	-2.855760089	-2.796152694	-2.690205171	NA	-2.780705985
1/8/2013 11:22:35	-2.854241535	-2.798995161	-2.689056126	NA	-2.780764274
1/8/2013 11:22:36	-2.857473341	-2.799559877	-2.691159431	NA	-2.782730883
1/8/2013 11:22:37	-2.858602495	-2.802032328	-2.695892435	NA	-2.785509086
1/8/2013 11:22:38	-2.862184653	-2.803336813	-2.697216858	NA	-2.787579441
1/8/2013 11:22:39	-2.86216526	-2.805400461	-2.698521879	NA	-2.788695867
1/8/2013 11:22:40	-2.864053559	-2.805945528	-2.700391591	NA	-2.790130226
1/8/2013 11:22:41	-2.864423564	-2.808612676	-2.701716012	NA	-2.791584084
1/8/2013 11:22:42	-2.866506561	-2.80974185	-2.701151065	NA	-2.792466492
1/8/2013 11:22:43	-2.863742245	-2.807172181	-2.700488854	NA	-2.79046776
1/8/2013 11:22:44	-2.860705144	-2.805653601	-2.694782196	NA	-2.78704698
1/8/2013 11:22:45	-2.856149487	-2.801681964	-2.690594738	NA	-2.78280873
1/8/2013 11:22:46	-2.855234426	-2.799034203	-2.688354855	NA	-2.780874495
1/8/2013 11:22:47	-2.852976115	-2.797554406	-2.686660518	NA	-2.77906368
1/8/2013 11:22:48	-2.852411665	-2.796230525	-2.684965925	NA	-2.777869371
1/8/2013 11:22:49	-2.850912503	-2.79529605	-2.684400975	NA	-2.776869842
1/8/2013 11:22:50	-2.850445274	-2.793115522	-2.682219804	NA	-2.7752602
1/8/2013 11:22:51	-2.848946112	-2.792200695	-2.679025396	NA	-2.773390734
1/8/2013 11:22:52	-2.847427554	-2.791051866	-2.679025396	NA	-2.772501606
1/8/2013 11:22:53	-2.845928645	-2.789922686	-2.67922018	NA	-2.771690504
1/8/2013 11:22:54	-2.848109132	-2.789650151	-2.677798486	NA	-2.771852589
1/8/2013 11:22:55	-2.848478883	-2.792103216	-2.682161343	NA	-2.774247814
1/8/2013 11:22:56	-2.851515995	-2.793232395	-2.68424525	NA	-2.776331213
1/8/2013 11:22:57	-2.853190208	-2.794906643	-2.68726427	NA	-2.778453707
1/8/2013 11:22:58	-2.85373552	-2.795821724	-2.688179473	NA	-2.779245572
1/8/2013 11:22:59	-2.854261183	-2.799403961	-2.689854662	NA	-2.781173269
1/8/2013 11:23:00	-2.855779482	-2.797690673	-2.690029789	NA	-2.781166648
1/8/2013 11:23:01	-2.856091052	-2.799520834	-2.690341493	NA	-2.78198446
1/8/2013 11:23:02	-2.85322925	-2.79741814	-2.68710829	NA	-2.779251893
1/8/2013 11:23:03	-2.849627689	-2.794575672	-2.68274544	NA	-2.7756496
1/8/2013 11:23:04	-2.845052368	-2.788851941	-2.675500133	NA	-2.769801481
1/8/2013 11:23:05	-2.841256097	-2.784490876	-2.67207213	NA	-2.765939701
1/8/2013 11:23:06	-2.836369447	-2.782271553	-2.667378406	NA	-2.762006469
1/8/2013 11:23:07	-2.834286431	-2.777326364	-2.663385442	NA	-2.758332746
1/8/2013 11:23:08	-2.832281242	-2.776099954	-2.663482962	NA	-2.757288053
1/8/2013 11:23:09	-2.832300636	-2.776294404	-2.666735591	NA	-2.758443543
1/8/2013 11:23:10	-2.833741371	-2.776605983	-2.66628756	NA	-2.758878304
1/8/2013 11:23:11	-2.83490932	-2.7790981	-2.664963124	NA	-2.759656848
1/8/2013 11:23:12	-2.833974859	-2.77627501	-2.665002183	NA	-2.758417351
1/8/2013 11:23:13	-2.832670644	-2.776294404	-2.661398787	NA	-2.756787945
1/8/2013 11:23:14	-2.827005177	-2.770609685	-2.654971379	NA	-2.75086208
1/8/2013 11:23:15	-2.818750399	-2.765411336	-2.648232505	NA	-2.744131413
1/8/2013 11:23:16	-2.812851419	-2.758558363	-2.640422165	NA	-2.737277315
1/8/2013 11:23:17	-2.808743535	-2.751023776	-2.632709071	NA	-2.730825461
1/8/2013 11:23:18	-2.804947222	-2.748181268	-2.629670598	NA	-2.727599696
1/8/2013 11:23:19	-2.802844537	-2.74492995	-2.627177679	NA	-2.724984055
1/8/2013 11:23:20	-2.80074185	-2.74247685	-2.627177679	NA	-2.72346546
1/8/2013 11:23:21	-2.799982688	-2.742652163	-2.627372467	NA	-2.723335772
1/8/2013 11:23:22	-2.800975596	-2.74117234	-2.624762368	NA	-2.722303434
1/8/2013 11:23:23	-2.799827028	-2.742885658	-2.627411271	NA	-2.723374652
1/8/2013 11:23:24	-2.800216433	-2.742496244	-2.627606058	NA	-2.723439579
1/8/2013 11:23:25	-2.798483502	-2.742106831	-2.626067417	NA	-2.72221925
1/8/2013 11:23:26	-2.798308448	-2.740198806	-2.62587263	NA	-2.721459961
1/8/2013 11:23:27	-2.798872908	-2.741931773	-2.627216484	NA	-2.722673721
1/8/2013 11:23:28	-2.801170298	-2.743255677	-2.628930509	NA	-2.724452161
1/8/2013 11:23:29	-2.801170298	-2.745163445	-2.63083932	NA	-2.725724354
1/8/2013 11:23:30	-2.80043053	-2.745202488	-2.631443083	NA	-2.725692034
1/8/2013 11:23:31	-2.801579097	-2.745572507	-2.632572746	NA	-2.726574783
1/8/2013 11:23:32	-2.800566796	-2.747032679	-2.634598478	NA	-2.727399318
1/8/2013 11:23:33	-2.805317233	-2.749505169	-2.637461562	NA	-2.730761322
1/8/2013 11:23:34	-2.805686989	-2.75082907	-2.640110455	NA	-2.732208838
1/8/2013 11:23:35	-2.805317233	-2.753126501	-2.639740284	NA	-2.732728006
1/8/2013 11:23:36	-2.805433851	-2.750770632	-2.639097718	NA	-2.731767401
1/8/2013 11:23:37	-2.801832236	-2.748103436	-2.635299506	NA	-2.728411726
1/8/2013 11:23:38	-2.79947641	-2.743080364	-2.629125296	NA	-2.723894023
1/8/2013 11:23:39	-2.794901274	-2.739478671	-2.62456758	NA	-2.719649175
1/8/2013 11:23:40	-2.791513745	-2.734358104	-2.620789009	NA	-2.715553619
1/8/2013 11:23:41	-2.789722627	-2.732956365	-2.619191903	NA	-2.713956965
1/8/2013 11:23:42	-2.78917756	-2.730892671	-2.618257024	NA	-2.712775751
1/8/2013 11:23:43	-2.78976167	-2.732800701	-2.619990456	NA	-2.714184276
1/8/2013 11:23:44	-2.789956373	-2.731866208	-2.620185243	NA	-2.714002608
1/8/2013 11:23:45	-2.788827195	-2.732450075	-2.620769606	NA	-2.714015626
1/8/2013 11:23:46	-2.791027114	-2.730853628	-2.621256448	NA	-2.714379063
1/8/2013 11:23:47	-2.790657101	-2.731788121	-2.622210983	NA	-2.714885402
1/8/2013 11:23:48	-2.78874911	-2.732547556	-2.617653258	NA	-2.712983308
1/8/2013 11:23:49	-2.785887249	-2.731398961	-2.617633856	NA	-2.711640022
1/8/2013 11:23:50	-2.785790025	-2.729023683	-2.616582052	NA	-2.710465253
1/8/2013 11:23:51	-2.782889118	-2.727271315	-2.614459042	NA	-2.708206492
1/8/2013 11:23:52	-2.781175826	-2.723844918	-2.609297539	NA	-2.704772761
1/8/2013 11:23:53	-2.77623065	-2.721936882	-2.605694336	NA	-2.701287289
1/8/2013 11:23:54	-2.774186638	-2.71705004	-2.601000261	NA	-2.697412313
1/8/2013 11:23:55	-2.768462632	-2.712085358	-2.593929904	NA	-2.691492631
1/8/2013 11:23:56	-2.764082157	-2.707704795	-2.590871992	NA	-2.687552982
1/8/2013 11:23:57	-2.762368856	-2.704472831	-2.588593236	NA	-2.685144974
1/8/2013 11:23:58	-2.760285792	-2.700286967	-2.583470496	NA	-2.681347752
1/8/2013 11:23:59	-2.756976058	-2.69812577	-2.579964532	NA	-2.678355453
1/8/2013 11:24:00	-2.752984724	-2.695458531	-2.575971716	NA	-2.67480499
1/8/2013 11:24:01	-2.748974245	-2.691077946	-2.570635019	NA	-2.67022907
1/8/2013 11:24:02	-2.746501761	-2.686892065	-2.568920963	NA	-2.667438263
1/8/2013 11:24:03	-2.744535307	-2.68607418	-2.567538025	NA	-2.666049171
1/8/2013 11:24:04	-2.743834314	-2.68327066	-2.564927878	NA	-2.66401095
1/8/2013 11:24:05	-2.740758313	-2.682861845	-2.564518893	NA	-2.662713017
1/8/2013 11:24:06	-2.74071927	-2.68054497	-2.562006267	NA	-2.661090169
1/8/2013 11:24:07	-2.739551287	-2.682219275	-2.562532178	NA	-2.661434246
1/8/2013 11:24:08	-2.739551287	-2.679162602	-2.56157788	NA	-2.660097256
1/8/2013 11:24:09	-2.737837972	-2.678597864	-2.560818117	NA	-2.659084651
1/8/2013 11:24:10	-2.73441134	-2.676884768	-2.556630486	NA	-2.655975532
1/8/2013 11:24:11	-2.731938845	-2.672523553	-2.552072669	NA	-2.652178356
1/8/2013 11:24:12	-2.728161836	-2.670829593	-2.55018347	NA	-2.649724966
1/8/2013 11:24:13	-2.726487304	-2.66896057	-2.54794349	NA	-2.647797121
1/8/2013 11:24:14	-2.726136933	-2.66746132	-2.548722658	NA	-2.647440304
1/8/2013 11:24:15	-2.726935156	-2.666740914	-2.548761463	NA	-2.647479178
1/8/2013 11:24:16	-2.727713985	-2.668103892	-2.549560033	NA	-2.648459303
1/8/2013 11:24:17	-2.728492813	-2.670031354	-2.553007567	NA	-2.650510578
1/8/2013 11:24:18	-2.731568825	-2.671958814	-2.555500798	NA	-2.653009479
1/8/2013 11:24:19	-2.733690951	-2.674820784	-2.558383609	NA	-2.655631781
1/8/2013 11:24:20	-2.733710345	-2.673711213	-2.55573465	NA	-2.654385402
1/8/2013 11:24:21	-2.729427304	-2.674373178	-2.556786473	NA	-2.653528985
1/8/2013 11:24:22	-2.728103399	-2.670381732	-2.552228656	NA	-2.650237929
1/8/2013 11:24:23	-2.722768727	-2.666955275	-2.546891664	NA	-2.645538555
1/8/2013 11:24:24	-2.719536787	-2.662204622	-2.544418085	NA	-2.642053165
1/8/2013 11:24:25	-2.716869573	-2.659712416	-2.539840848	NA	-2.638807612
1/8/2013 11:24:26	-2.716674865	-2.657434569	-2.537931983	NA	-2.637347139
1/8/2013 11:24:27	-2.714961538	-2.657629281	-2.537931983	NA	-2.636840934
1/8/2013 11:24:28	-2.71505902	-2.654864525	-2.537834715	NA	-2.63591942
1/8/2013 11:24:29	-2.712197094	-2.653151161	-2.539178605	NA	-2.634842286
1/8/2013 11:24:30	-2.714280188	-2.655993752	-2.540483433	NA	-2.636919125
1/8/2013 11:24:31	-2.718466022	-2.659225764	-2.546579946	NA	-2.641423911
1/8/2013 11:24:32	-2.723859139	-2.658739112	-2.550650919	NA	-2.64441639
1/8/2013 11:24:33	-2.724053846	-2.666351746	-2.555208738	NA	-2.64853811
1/8/2013 11:24:34	-2.725766913	-2.665962324	-2.555968246	NA	-2.649232494
1/8/2013 11:24:35	-2.724949296	-2.668571148	-2.553455614	NA	-2.648992019
1/8/2013 11:24:36	-2.722963434	-2.668668631	-2.549949617	NA	-2.647193894
1/8/2013 11:24:37	-2.719731494	-2.664112693	-2.548995316	NA	-2.644279834
1/8/2013 11:24:38	-2.717083674	-2.660510657	-2.547281248	NA	-2.641625193
1/8/2013 11:24:39	-2.716129785	-2.660121234	-2.546326946	NA	-2.640859322
1/8/2013 11:24:40	-2.716324493	-2.658622234	-2.545197254	NA	-2.640047994
1/8/2013 11:24:41	-2.716713908	-2.657862782	-2.545021864	NA	-2.639866185
1/8/2013 11:24:42	-2.7156041	-2.659984961	-2.542957271	NA	-2.639515444
1/8/2013 11:24:43	-2.713326298	-2.659984961	-2.542002712	NA	-2.63843799
1/8/2013 11:24:44	-2.708789829	-2.653345873	-2.538418837	NA	-2.63351818
1/8/2013 11:24:45	-2.708303186	-2.65116525	-2.538321568	NA	-2.632596668
1/8/2013 11:24:46	-2.707952813	-2.648537017	-2.535107617	NA	-2.630532483
1/8/2013 11:24:47	-2.705674751	-2.645869482	-2.533199005	NA	-2.628247746
1/8/2013 11:24:48	-2.705110275	-2.644720857	-2.531309539	NA	-2.62704689
1/8/2013 11:24:49	-2.703396943	-2.642832169	-2.529595463	NA	-2.625274858
1/8/2013 11:24:50	-2.702715335	-2.643864172	-2.529868122	NA	-2.625482543
1/8/2013 11:24:51	-2.70195615	-2.643669459	-2.528933217	NA	-2.624852942
1/8/2013 11:24:52	-2.702092421	-2.64189765	-2.530004451	NA	-2.624664841
1/8/2013 11:24:53	-2.704954356	-2.644565189	-2.532867883	NA	-2.627462476
1/8/2013 11:24:54	-2.70703771	-2.645713814	-2.535906191	NA	-2.629552572
1/8/2013 11:24:55	-2.710658823	-2.651807826	-2.541437993	NA	-2.634634881
1/8/2013 11:24:56	-2.715506873	-2.654377872	-2.548001953	NA	-2.639295566
1/8/2013 11:24:57	-2.720841302	-2.659517704	-2.553884257	NA	-2.644747754
1/8/2013 11:24:58	-2.725689081	-2.663411681	-2.559883222	NA	-2.649661328
1/8/2013 11:24:59	-2.727558321	-2.669836643	-2.565375922	NA	-2.654256962
1/8/2013 11:25:00	-2.7332431	-2.674781994	-2.571258195	NA	-2.659761097
1/8/2013 11:25:01	-2.737429165	-2.680661847	-2.578854509	NA	-2.665648507
1/8/2013 11:25:02	-2.741283994	-2.685470655	-2.582535607	NA	-2.669763419
1/8/2013 11:25:03	-2.741459051	-2.686969898	-2.584600175	NA	-2.671009708
1/8/2013 11:25:04	-2.744301558	-2.689247724	-2.585554722	NA	-2.673034668
1/8/2013 11:25:05	-2.746579593	-2.690591044	-2.585924643	NA	-2.674365093
1/8/2013 11:25:06	-2.746209575	-2.689812459	-2.584015806	NA	-2.673345947
1/8/2013 11:25:07	-2.743269845	-2.686327329	-2.581094212	NA	-2.670230462
1/8/2013 11:25:08	-2.736825396	-2.681946731	-2.577666366	NA	-2.665479498
1/8/2013 11:25:09	-2.731315681	-2.679493584	-2.57026484	NA	-2.660358035
1/8/2013 11:25:10	-2.727791816	-2.673886274	-2.563895715	NA	-2.655191268
1/8/2013 11:25:11	-2.723995409	-2.667987014	-2.558948325	NA	-2.65031025
1/8/2013 11:25:12	-2.719147627	-2.664093043	-2.554663169	NA	-2.645967946
1/8/2013 11:25:13	-2.716285449	-2.661036353	-2.552189595	NA	-2.643170466
1/8/2013 11:25:14	-2.71533156	-2.658563795	-2.548372135	NA	-2.64075583
1/8/2013 11:25:15	-2.714942144	-2.655896524	-2.545508717	NA	-2.638782461
1/8/2013 11:25:16	-2.712099612	-2.654377872	-2.545723167	NA	-2.637400217
1/8/2013 11:25:17	-2.711242948	-2.654475101	-2.54467134	NA	-2.636796463
1/8/2013 11:25:18	-2.71202178	-2.651262734	-2.543346855	NA	-2.63554379
1/8/2013 11:25:19	-2.708205704	-2.652021933	-2.542411954	NA	-2.634213197
1/8/2013 11:25:20	-2.707835937	-2.651457446	-2.539178605	NA	-2.632823996
1/8/2013 11:25:21	-2.707446521	-2.649354656	-2.538418837	NA	-2.631740005
1/8/2013 11:25:22	-2.704214565	-2.648206031	-2.536880154	NA	-2.629766917
1/8/2013 11:25:23	-2.705343773	-2.646492664	-2.535360873	NA	-2.62906577
1/8/2013 11:25:24	-2.705713795	-2.644954359	-2.536490569	NA	-2.629052907
1/8/2013 11:25:25	-2.704759647	-2.647427182	-2.536100984	NA	-2.629429271
1/8/2013 11:25:26	-2.705908503	-2.645343784	-2.536100984	NA	-2.629117757
1/8/2013 11:25:27	-2.703357899	-2.649062715	-2.537172471	NA	-2.629864362
1/8/2013 11:25:28	-2.707368689	-2.646979318	-2.53604252	NA	-2.630130175
1/8/2013 11:25:29	-2.704331442	-2.647193425	-2.538340971	NA	-2.629955279
1/8/2013 11:25:30	-2.709704932	-2.649140549	-2.538009849	NA	-2.63228511
1/8/2013 11:25:31	-2.707641229	-2.649938793	-2.541652188	NA	-2.633077403
1/8/2013 11:25:32	-2.711963342	-2.653112372	-2.544067561	NA	-2.636381092
1/8/2013 11:25:33	-2.71159332	-2.656733555	-2.547495443	NA	-2.638607439
1/8/2013 11:25:34	-2.716343887	-2.65387157	-2.549969275	NA	-2.640061577
1/8/2013 11:25:35	-2.716713908	-2.659965566	-2.553767331	NA	-2.643482269
1/8/2013 11:25:36	-2.721912065	-2.661932077	-2.558967728	NA	-2.647603957
1/8/2013 11:25:37	-2.724384823	-2.665903885	-2.563135953	NA	-2.651141554
1/8/2013 11:25:38	-2.728940409	-2.670654531	-2.569213021	NA	-2.656269321
1/8/2013 11:25:39	-2.730420233	-2.674606678	-2.568609246	NA	-2.657878719
1/8/2013 11:25:40	-2.730030819	-2.675171416	-2.571277598	NA	-2.658826611
1/8/2013 11:25:41	-2.733418413	-2.674197862	-2.572563267	NA	-2.660059847
1/8/2013 11:25:42	-2.73499546	-2.681849504	-2.573770814	NA	-2.663538593
1/8/2013 11:25:43	-2.73651407	-2.679571417	-2.579653072	NA	-2.665246186
1/8/2013 11:25:44	-2.743737088	-2.681654793	-2.585535064	NA	-2.670308982
1/8/2013 11:25:45	-2.745820163	-2.691331094	-2.588963157	NA	-2.675371471
1/8/2013 11:25:46	-2.751329853	-2.690007169	-2.594670001	NA	-2.678669008
1/8/2013 11:25:47	-2.752848455	-2.69532226	-2.596384043	NA	-2.681518253
1/8/2013 11:25:48	-2.754951173	-2.69950813	-2.596949008	NA	-2.68380277
1/8/2013 11:25:49	-2.755632514	-2.699625007	-2.60029897	NA	-2.685185497
1/8/2013 11:25:50	-2.757910541	-2.698670854	-2.602967295	NA	-2.68651623
1/8/2013 11:25:51	-2.761726303	-2.703441103	-2.604681333	NA	-2.68994958
1/8/2013 11:25:52	-2.761726303	-2.70420029	-2.603162084	NA	-2.689696226
1/8/2013 11:25:53	-2.75773523	-2.707626963	-2.604681333	NA	-2.690014509
1/8/2013 11:25:54	-2.762660785	-2.705913627	-2.608479581	NA	-2.692351331
1/8/2013 11:25:55	-2.7632449	-2.707996731	-2.608479581	NA	-2.693240404
1/8/2013 11:25:56	-2.761336893	-2.706478104	-2.603727048	NA	-2.690514015
1/8/2013 11:25:57	-2.758494657	-2.703441103	-2.597085335	NA	-2.686340365
1/8/2013 11:25:58	-2.751466122	-2.698301085	-2.590423951	NA	-2.680063719
1/8/2013 11:25:59	-2.746890918	-2.69316106	-2.587755615	NA	-2.675935864
1/8/2013 11:26:00	-2.745742331	-2.690513211	-2.586801069	NA	-2.674352204
1/8/2013 11:26:01	-2.745742331	-2.690123791	-2.587755615	NA	-2.674540579
1/8/2013 11:26:02	-2.749441488	-2.691525804	-2.589722913	NA	-2.676896735
1/8/2013 11:26:03	-2.750395368	-2.693823021	-2.591261571	NA	-2.67849332
1/8/2013 11:26:04	-2.75306281	-2.694952235	-2.591631492	NA	-2.679882179
1/8/2013 11:26:05	-2.752381213	-2.696178931	-2.591904401	NA	-2.680154848
1/8/2013 11:26:06	-2.753899814	-2.69656835	-2.591729014	NA	-2.680732393
1/8/2013 11:26:07	-2.75561312	-2.698086982	-2.593248269	NA	-2.682316124
1/8/2013 11:26:08	-2.753335347	-2.700170091	-2.59361819	NA	-2.682374542
1/8/2013 11:26:09	-2.753899814	-2.6984764	-2.593072882	NA	-2.681816366
1/8/2013 11:26:10	-2.751446728	-2.697736351	-2.590423951	NA	-2.67986901
1/8/2013 11:26:11	-2.751329853	-2.696646183	-2.588378789	NA	-2.678784942
1/8/2013 11:26:12	-2.751836139	-2.695263822	-2.588145194	NA	-2.678415052
1/8/2013 11:26:13	-2.752829061	-2.696256764	-2.58629482	NA	-2.678460215
1/8/2013 11:26:14	-2.752887498	-2.695750468	-2.588242461	NA	-2.678960143
1/8/2013 11:26:15	-2.753705109	-2.69637364	-2.589625391	NA	-2.67990138
1/8/2013 11:26:16	-2.754542368	-2.69760008	-2.592566379	NA	-2.681569609
1/8/2013 11:26:17	-2.755165272	-2.697639124	-2.593365194	NA	-2.68205653
1/8/2013 11:26:18	-2.756138799	-2.699566568	-2.595293428	NA	-2.683666265
1/8/2013 11:26:19	-2.757307031	-2.702623223	-2.596637294	NA	-2.685522516
1/8/2013 11:26:20	-2.758475008	-2.703986186	-2.599325025	NA	-2.687262073
1/8/2013 11:26:21	-2.760908695	-2.706614375	-2.601019663	NA	-2.689514244
1/8/2013 11:26:22	-2.761259062	-2.705641085	-2.599461607	NA	-2.688787252
1/8/2013 11:26:23	-2.759701676	-2.705407332	-2.600766412	NA	-2.68862514
1/8/2013 11:26:24	-2.758689362	-2.705154185	-2.599364085	NA	-2.687735878
1/8/2013 11:26:25	-2.758260909	-2.704531269	-2.59798116	NA	-2.686924446
1/8/2013 11:26:26	-2.759526365	-2.704472831	-2.596208656	NA	-2.686735951
1/8/2013 11:26:27	-2.758767193	-2.703713645	-2.596403445	NA	-2.686294761
1/8/2013 11:26:28	-2.756995452	-2.702136577	-2.595195906	NA	-2.684775978
1/8/2013 11:26:29	-2.756761703	-2.701124243	-2.594767523	NA	-2.684217823
1/8/2013 11:26:30	-2.758066204	-2.702642617	-2.59305348	NA	-2.684587433
1/8/2013 11:26:31	-2.757501737	-2.702837326	-2.596091987	NA	-2.685477017
1/8/2013 11:26:32	-2.758085597	-2.701708115	-2.596091987	NA	-2.685295233
1/8/2013 11:26:33	-2.759448534	-2.70420029	-2.595936003	NA	-2.686528275
1/8/2013 11:26:34	-2.760986526	-2.705173835	-2.597104737	NA	-2.687755033
1/8/2013 11:26:35	-2.756820141	-2.701766553	-2.596345238	NA	-2.684977311
1/8/2013 11:26:36	-2.75833874	-2.704823205	-2.595799676	NA	-2.68632054
1/8/2013 11:26:37	-2.760830864	-2.703674601	-2.597883893	NA	-2.687463119
1/8/2013 11:26:38	-2.761609685	-2.705037564	-2.598682451	NA	-2.688443233
1/8/2013 11:26:39	-2.763887452	-2.70941813	-2.601720954	NA	-2.691675512
1/8/2013 11:26:40	-2.765230737	-2.71035263	-2.605908527	NA	-2.693830631
1/8/2013 11:26:41	-2.768988309	-2.713564939	-2.609297539	NA	-2.697283596
1/8/2013 11:26:42	-2.773758186	-2.718510224	-2.616328803	NA	-2.702865738
1/8/2013 11:26:43	-2.774867975	-2.721528072	-2.618023431	NA	-2.704806493
1/8/2013 11:26:44	-2.77846962	-2.724565056	-2.622016196	NA	-2.70835029
1/8/2013 11:26:45	-2.777282001	-2.724506873	-2.621762947	NA	-2.707850607
1/8/2013 11:26:46	-2.780124476	-2.726784673	-2.622717482	NA	-2.709875544
1/8/2013 11:26:47	-2.778352746	-2.727096257	-2.62131491	NA	-2.708921304
1/8/2013 11:26:48	-2.780922686	-2.72738819	-2.624450912	NA	-2.710920596
1/8/2013 11:26:49	-2.780903292	-2.727952919	-2.622542097	NA	-2.710466103
1/8/2013 11:26:50	-2.7812927	-2.728906808	-2.62692443	NA	-2.712374646
1/8/2013 11:26:51	-2.783200695	-2.731379312	-2.626554258	NA	-2.713711422
1/8/2013 11:26:52	-2.784913731	-2.731379312	-2.629787521	NA	-2.715360188
1/8/2013 11:26:53	-2.79009264	-2.736363614	-2.633819331	NA	-2.720091862
1/8/2013 11:26:54	-2.790209258	-2.737629082	-2.633741467	NA	-2.720526602
1/8/2013 11:26:55	-2.789489136	-2.736713985	-2.631520947	NA	-2.719241356
1/8/2013 11:26:56	-2.783434186	-2.733326386	-2.62088653	NA	-2.712549034
1/8/2013 11:26:57	-2.773952891	-2.722890772	-2.611225764	NA	-2.702689809
1/8/2013 11:26:58	-2.769805915	-2.714752584	-2.603454395	NA	-2.696004298
1/8/2013 11:26:59	-2.761434373	-2.710566733	-2.592605439	NA	-2.688202182
1/8/2013 11:27:00	-2.755145878	-2.700286967	-2.584035463	NA	-2.67982277
1/8/2013 11:27:01	-2.751524559	-2.696860287	-2.581931835	NA	-2.676772227
1/8/2013 11:27:02	-2.750161874	-2.693394813	-2.578854509	NA	-2.674137066
1/8/2013 11:27:03	-2.747650348	-2.692226555	-2.576731475	NA	-2.672202792
1/8/2013 11:27:04	-2.748954851	-2.692752246	-2.577646708	NA	-2.673117935
1/8/2013 11:27:05	-2.748818328	-2.693764583	-2.578834851	NA	-2.673805921
1/8/2013 11:27:06	-2.750122831	-2.695069112	-2.581483792	NA	-2.675558578
1/8/2013 11:27:07	-2.746696212	-2.69316106	-2.576906607	NA	-2.672254626
1/8/2013 11:27:08	-2.743094533	-2.688215991	-2.573303368	NA	-2.668204631
1/8/2013 11:27:09	-2.741751238	-2.686132619	-2.568726172	NA	-2.665536676
1/8/2013 11:27:10	-2.738616543	-2.684127334	-2.566719801	NA	-2.663154559
1/8/2013 11:27:11	-2.738246779	-2.682998116	-2.565609774	NA	-2.66228489
1/8/2013 11:27:12	-2.738285567	-2.682472424	-2.565453788	NA	-2.662070593
1/8/2013 11:27:13	-2.738324611	-2.681752021	-2.563214074	NA	-2.661096902
1/8/2013 11:27:14	-2.738538711	-2.680817513	-2.567031517	NA	-2.662129247
1/8/2013 11:27:15	-2.741030851	-2.683698869	-2.570868614	NA	-2.665199445
1/8/2013 11:27:16	-2.741225557	-2.685042446	-2.572777459	NA	-2.666348488
1/8/2013 11:27:17	-2.742374145	-2.686930854	-2.573536964	NA	-2.667613988
1/8/2013 11:27:18	-2.744087457	-2.687690299	-2.574101933	NA	-2.668626563
1/8/2013 11:27:19	-2.74293887	-2.686561083	-2.571822909	NA	-2.667107621
1/8/2013 11:27:20	-2.739336931	-2.684847736	-2.567440502	NA	-2.663875056
1/8/2013 11:27:21	-2.735735243	-2.680116504	-2.561947804	NA	-2.659266517
1/8/2013 11:27:22	-2.731393513	-2.675774943	-2.556455353	NA	-2.654541269
1/8/2013 11:27:23	-2.729154766	-2.672971158	-2.554039989	NA	-2.652055304
1/8/2013 11:27:24	-2.725883788	-2.668921526	-2.548294013	NA	-2.647699776
1/8/2013 11:27:25	-2.723761658	-2.667383486	-2.546365751	NA	-2.645836965
1/8/2013 11:27:26	-2.721347592	-2.66401521	-2.542801284	NA	-2.642721362
1/8/2013 11:27:27	-2.718816649	-2.661464821	-2.540444628	NA	-2.640242033
1/8/2013 11:27:28	-2.716382931	-2.658680673	-2.538224045	NA	-2.63776255
1/8/2013 11:27:29	-2.714981188	-2.658408128	-2.535691995	NA	-2.636360437
1/8/2013 11:27:30	-2.71519529	-2.656344131	-2.536471166	NA	-2.636003529
1/8/2013 11:27:31	-2.714825268	-2.655584933	-2.535886788	NA	-2.63543233
1/8/2013 11:27:32	-2.715019976	-2.655584933	-2.537230679	NA	-2.635945196
1/8/2013 11:27:33	-2.712333364	-2.655000798	-2.533588335	NA	-2.633640832
1/8/2013 11:27:34	-2.709451786	-2.652314128	-2.529945988	NA	-2.630570634
1/8/2013 11:27:35	-2.706025124	-2.650036021	-2.526712881	NA	-2.627591342
1/8/2013 11:27:36	-2.70088538	-2.64526595	-2.51948663	NA	-2.62187932
1/8/2013 11:27:37	-2.69520029	-2.638626832	-2.514928761	NA	-2.616251961
1/8/2013 11:27:38	-2.691578904	-2.633486712	-2.508462003	NA	-2.611175873
1/8/2013 11:27:39	-2.689670854	-2.631384165	-2.508462003	NA	-2.609839008
1/8/2013 11:27:40	-2.690566568	-2.632084929	-2.507819412	NA	-2.61015697
1/8/2013 11:27:41	-2.687782454	-2.630274324	-2.5044691	NA	-2.607508626
1/8/2013 11:29:03	-2.74424312	-2.688430095	NA	-2.716336608	NA
1/8/2013 11:29:04	-2.743113927	-2.689014225	NA	-2.716064076	NA
1/8/2013 11:29:05	-2.74291922	-2.692051495	NA	-2.717485358	NA
1/8/2013 11:29:06	-2.74424312	-2.689014225	NA	-2.716628673	NA
1/8/2013 11:29:07	-2.742315708	-2.687826571	NA	-2.715071139	NA
1/8/2013 11:29:08	-2.743055489	-2.689890292	NA	-2.716472891	NA
1/8/2013 11:29:09	-2.742802601	-2.689461828	NA	-2.716132215	NA
1/8/2013 11:29:10	-2.745236045	-2.692070889	NA	-2.718653467	NA
1/8/2013 11:29:11	-2.745956431	-2.692226555	NA	-2.719091493	NA
1/8/2013 11:29:12	-2.744924719	-2.693297331	NA	-2.719111025	NA
1/8/2013 11:29:13	-2.746832736	-2.694056775	NA	-2.720444755	NA
1/8/2013 11:29:14	-2.748390128	-2.695439137	NA	-2.721914632	NA
1/8/2013 11:29:15	-2.750415017	-2.697444415	NA	-2.723929716	NA
1/8/2013 11:29:16	-2.752420256	-2.700228529	NA	-2.726324392	NA
1/8/2013 11:29:17	-2.754172351	-2.700442633	NA	-2.727307492	NA
1/8/2013 11:29:18	-2.759098167	-2.705173835	NA	-2.732136001	NA
1/8/2013 11:29:19	-2.759078518	-2.706497753	NA	-2.732788136	NA
1/8/2013 11:29:20	-2.760188312	-2.707042836	NA	-2.733615574	NA
1/8/2013 11:29:21	-2.764568792	-2.711793423	NA	-2.738181107	NA
1/8/2013 11:29:22	-2.764744103	-2.712727922	NA	-2.738736012	NA
1/8/2013 11:29:23	-2.769689297	-2.718257078	NA	-2.743973187	NA
1/8/2013 11:29:24	-2.77120789	-2.71806237	NA	-2.74463513	NA
1/8/2013 11:29:25	-2.775198947	-2.719580991	NA	-2.747389969	NA
1/8/2013 11:29:26	-2.779715674	-2.724857245	NA	-2.75228646	NA
1/8/2013 11:29:27	-2.782733457	-2.726920943	NA	-2.7548272	NA
1/8/2013 11:29:28	-2.785750982	-2.731827165	NA	-2.758789073	NA
1/8/2013 11:29:29	-2.791065901	-2.735253809	NA	-2.763159855	NA
1/8/2013 11:29:30	-2.792370388	-2.739400584	NA	-2.765885486	NA
1/8/2013 11:29:31	-2.795543819	-2.746954592	NA	-2.771249205	NA
1/8/2013 11:29:32	-2.799729549	-2.748298143	NA	-2.774013846	NA
1/8/2013 11:29:33	-2.801754406	-2.74746088	NA	-2.774607643	NA
1/8/2013 11:29:34	-2.800196785	-2.748570681	NA	-2.774383733	NA
1/8/2013 11:29:35	-2.800391487	-2.750089288	NA	-2.775240388	NA
1/8/2013 11:29:36	-2.798541938	-2.74711051	NA	-2.772826224	NA
1/8/2013 11:29:37	-2.799379186	-2.743567004	NA	-2.771473095	NA
1/8/2013 11:29:38	-2.797101188	-2.743197239	NA	-2.770149214	NA
1/8/2013 11:29:39	-2.796692388	-2.742983139	NA	-2.769837763	NA
1/8/2013 11:29:40	-2.797841212	-2.747733418	NA	-2.772787315	NA
1/8/2013 11:29:41	-2.799924252	-2.747168948	NA	-2.7735466	NA
1/8/2013 11:29:42	-2.802221642	-2.74981675	NA	-2.776019196	NA
1/8/2013 11:29:43	-2.802396695	-2.749622044	NA	-2.77600937	NA
1/8/2013 11:29:44	-2.804869392	-2.754567019	NA	-2.779718206	NA
1/8/2013 11:29:45	-2.806582672	-2.754391963	NA	-2.780487317	NA
1/8/2013 11:29:46	-2.808101248	-2.75628033	NA	-2.782190789	NA
1/8/2013 11:29:47	-2.811332845	-2.757798934	NA	-2.784565889	NA
1/8/2013 11:29:48	-2.810203674	-2.758383051	NA	-2.784293363	NA
1/8/2013 11:29:49	-2.80459686	-2.754294482	NA	-2.779445671	NA
1/8/2013 11:29:50	-2.799865815	-2.750887507	NA	-2.775376661	NA
1/8/2013 11:29:51	-2.793518958	-2.742457456	NA	-2.767988207	NA
1/8/2013 11:29:52	-2.786335093	-2.736032637	NA	-2.761183865	NA
1/8/2013 11:29:53	-2.782733457	-2.729782864	NA	-2.75625816	NA
1/8/2013 11:29:54	-2.778625536	-2.727563504	NA	-2.75309452	NA
1/8/2013 11:29:55	-2.775646792	-2.723066086	NA	-2.749356439	NA
1/8/2013 11:29:56	-2.775568706	-2.719191575	NA	-2.747380141	NA
1/8/2013 11:29:57	-2.774089158	-2.720943948	NA	-2.747516553	NA
1/8/2013 11:29:58	-2.776211256	-2.720788028	NA	-2.748499642	NA
1/8/2013 11:29:59	-2.776600664	-2.723825268	NA	-2.750212966	NA
