# Supplementary material for: A Transparent and Transferable Framework for Tracking Quality Information in Large Datasets
Source: PLoS One. 2014 Nov 7;9(11):e112249. doi: 10.1371/journal.pone.0112249 (PMC4224478; doi:10.1371/journal.pone.0112249)
Supplement: Data S1 — The triple redundant air aspirated temperature data used in the manuscript are provided in the zip file “Data S1”. The zip files includes two directories: Directory “Final Modified Data” contains the calibrated error-injected data and directory “Raw Data” provides the uncalibrated raw sensor measurements from the three PRTs together with their calibration equations and sensor specific calibration coefficients. (ZIP) [file pone.0112249.s001.zip › temperature.data/Raw Data/NEON.D10.RS1.DP0.00003.001.001.001.004.001.CSV]

# Data from NEON Inc.
# This data is provided under the terms of the NEON data policy included in this data download.
# Data Product ID: NEON.D10.RS1.DP0.00003.001.001.001.004.001
# Data Product Name: Data product Triple Aspirated Air temperature	Level 4	replica 1
# Site: D10 Central Plains	Sterling
# Geographic coordinates (lat/long): 40.461903/-103.029297
# Query Citation Code: 4022FD64A14E40E29FD06023F7225871
# Date-Time of Query Submission: 2013-07-16 17:08:33.714
# Start Date-Time for Data: 2013-01-01 00:00:00.0
# End Date-Time for Data: 2013-01-31 23:59:59.999
#
# ----------------------------------------------------
# Calibration for Data product Triple Aspirated Air temperature	Level 4	replica 1
# SensorID: PRT UID 763 data stream 0 (2012-06-12 02:23:00.0 - 2013-06-12 02:23:00.0)
# Calibration type: Curve
# Curve 1 calibration coefficients:
# C1 = -245.399
# C2 = 2.354
# C3 = 0.001
# C4 = 0
# C5 = 0
# C6 = 0
#
#Calibration Equation (Temperature Degrees C)
#Temp = C3*(Data1 ohms)^2 + C2*(Data1 ohms) + C1
#
#
Start Date	Data 1	Units	Readout Version	Value Name
2013-01-08 11:20:00.374	98.809906	Ohms	Version 1.0	PRT temperature - Ohms
2013-01-08 11:20:01.374	98.8106461	Ohms	Version 1.0	PRT temperature - Ohms
2013-01-08 11:20:02.374	98.8125839	Ohms	Version 1.0	PRT temperature - Ohms
2013-01-08 11:20:03.374	98.8151932	Ohms	Version 1.0	PRT temperature - Ohms
2013-01-08 11:20:04.374	98.8153381	Ohms	Version 1.0	PRT temperature - Ohms
2013-01-08 11:20:05.374	98.8184204	Ohms	Version 1.0	PRT temperature - Ohms
2013-01-08 11:20:06.374	98.8196869	Ohms	Version 1.0	PRT temperature - Ohms
2013-01-08 11:20:07.374	98.8193054	Ohms	Version 1.0	PRT temperature - Ohms
2013-01-08 11:20:08.374	98.8188553	Ohms	Version 1.0	PRT temperature - Ohms
2013-01-08 11:20:09.374	98.8191452	Ohms	Version 1.0	PRT temperature - Ohms
2013-01-08 11:20:10.374	98.8186188	Ohms	Version 1.0	PRT temperature - Ohms
2013-01-08 11:20:11.374	98.8198395	Ohms	Version 1.0	PRT temperature - Ohms
2013-01-08 11:20:12.374	98.8219223	Ohms	Version 1.0	PRT temperature - Ohms
2013-01-08 11:20:13.374	98.8250351	Ohms	Version 1.0	PRT temperature - Ohms
2013-01-08 11:20:14.374	98.8275604	Ohms	Version 1.0	PRT temperature - Ohms
2013-01-08 11:20:15.374	98.8303909	Ohms	Version 1.0	PRT temperature - Ohms
2013-01-08 11:20:16.374	98.8327713	Ohms	Version 1.0	PRT temperature - Ohms
2013-01-08 11:20:17.374	98.8340759	Ohms	Version 1.0	PRT temperature - Ohms
2013-01-08 11:20:18.374	98.8350449	Ohms	Version 1.0	PRT temperature - Ohms
2013-01-08 11:20:19.374	98.8353653	Ohms	Version 1.0	PRT temperature - Ohms
2013-01-08 11:20:20.374	98.8355179	Ohms	Version 1.0	PRT temperature - Ohms
2013-01-08 11:20:21.374	98.8358078	Ohms	Version 1.0	PRT temperature - Ohms
2013-01-08 11:20:22.374	98.835968	Ohms	Version 1.0	PRT temperature - Ohms
2013-01-08 11:20:23.374	98.8371658	Ohms	Version 1.0	PRT temperature - Ohms
2013-01-08 11:20:24.374	98.8380585	Ohms	Version 1.0	PRT temperature - Ohms
2013-01-08 11:20:25.374	98.8390274	Ohms	Version 1.0	PRT temperature - Ohms
2013-01-08 11:20:26.374	98.8399887	Ohms	Version 1.0	PRT temperature - Ohms
2013-01-08 11:20:27.374	98.8419266	Ohms	Version 1.0	PRT temperature - Ohms
2013-01-08 11:20:28.374	98.8442535	Ohms	Version 1.0	PRT temperature - Ohms
2013-01-08 11:20:29.374	98.845665	Ohms	Version 1.0	PRT temperature - Ohms
2013-01-08 11:20:30.374	98.8472748	Ohms	Version 1.0	PRT temperature - Ohms
2013-01-08 11:20:31.374	98.8492813	Ohms	Version 1.0	PRT temperature - Ohms
2013-01-08 11:20:32.374	98.8521271	Ohms	Version 1.0	PRT temperature - Ohms
2013-01-08 11:20:33.374	98.8542862	Ohms	Version 1.0	PRT temperature - Ohms
2013-01-08 11:20:34.373	98.8557816	Ohms	Version 1.0	PRT temperature - Ohms
2013-01-08 11:20:35.373	98.857872	Ohms	Version 1.0	PRT temperature - Ohms
2013-01-08 11:20:36.373	98.8596649	Ohms	Version 1.0	PRT temperature - Ohms
2013-01-08 11:20:37.373	98.8606262	Ohms	Version 1.0	PRT temperature - Ohms
2013-01-08 11:20:38.373	98.8627319	Ohms	Version 1.0	PRT temperature - Ohms
2013-01-08 11:20:39.373	98.8641205	Ohms	Version 1.0	PRT temperature - Ohms
2013-01-08 11:20:40.373	98.8653946	Ohms	Version 1.0	PRT temperature - Ohms
2013-01-08 11:20:41.373	98.8664932	Ohms	Version 1.0	PRT temperature - Ohms
2013-01-08 11:20:42.373	98.8676987	Ohms	Version 1.0	PRT temperature - Ohms
2013-01-08 11:20:43.373	98.8692627	Ohms	Version 1.0	PRT temperature - Ohms
2013-01-08 11:20:44.373	98.8704376	Ohms	Version 1.0	PRT temperature - Ohms
2013-01-08 11:20:45.373	98.8717117	Ohms	Version 1.0	PRT temperature - Ohms
2013-01-08 11:20:46.373	98.8729019	Ohms	Version 1.0	PRT temperature - Ohms
2013-01-08 11:20:47.373	98.8733444	Ohms	Version 1.0	PRT temperature - Ohms
2013-01-08 11:20:48.373	98.8742371	Ohms	Version 1.0	PRT temperature - Ohms
2013-01-08 11:20:49.373	98.8747406	Ohms	Version 1.0	PRT temperature - Ohms
2013-01-08 11:20:50.373	98.8755569	Ohms	Version 1.0	PRT temperature - Ohms
2013-01-08 11:20:51.373	98.8764725	Ohms	Version 1.0	PRT temperature - Ohms
2013-01-08 11:20:52.373	98.8779449	Ohms	Version 1.0	PRT temperature - Ohms
2013-01-08 11:20:53.373	98.8793945	Ohms	Version 1.0	PRT temperature - Ohms
2013-01-08 11:20:54.373	98.8805008	Ohms	Version 1.0	PRT temperature - Ohms
2013-01-08 11:20:55.373	98.8818741	Ohms	Version 1.0	PRT temperature - Ohms
2013-01-08 11:20:56.373	98.883812	Ohms	Version 1.0	PRT temperature - Ohms
2013-01-08 11:20:57.373	98.8852692	Ohms	Version 1.0	PRT temperature - Ohms
2013-01-08 11:20:58.373	98.8870544	Ohms	Version 1.0	PRT temperature - Ohms
2013-01-08 11:20:59.373	98.8888474	Ohms	Version 1.0	PRT temperature - Ohms
2013-01-08 11:21:00.373	98.8890686	Ohms	Version 1.0	PRT temperature - Ohms
2013-01-08 11:21:01.373	98.8901367	Ohms	Version 1.0	PRT temperature - Ohms
2013-01-08 11:21:02.373	98.8905869	Ohms	Version 1.0	PRT temperature - Ohms
2013-01-08 11:21:03.373	98.8921509	Ohms	Version 1.0	PRT temperature - Ohms
2013-01-08 11:21:04.373	98.8914795	Ohms	Version 1.0	PRT temperature - Ohms
2013-01-08 11:21:05.373	98.8908157	Ohms	Version 1.0	PRT temperature - Ohms
2013-01-08 11:21:06.373	98.8898392	Ohms	Version 1.0	PRT temperature - Ohms
2013-01-08 11:21:07.373	98.889267	Ohms	Version 1.0	PRT temperature - Ohms
2013-01-08 11:21:08.373	98.8881378	Ohms	Version 1.0	PRT temperature - Ohms
2013-01-08 11:21:09.373	98.8868561	Ohms	Version 1.0	PRT temperature - Ohms
2013-01-08 11:21:10.373	98.8853912	Ohms	Version 1.0	PRT temperature - Ohms
2013-01-08 11:21:11.373	98.8844986	Ohms	Version 1.0	PRT temperature - Ohms
2013-01-08 11:21:12.373	98.8834457	Ohms	Version 1.0	PRT temperature - Ohms
2013-01-08 11:21:13.373	98.8823929	Ohms	Version 1.0	PRT temperature - Ohms
2013-01-08 11:21:14.373	98.882019	Ohms	Version 1.0	PRT temperature - Ohms
2013-01-08 11:21:15.373	98.8820953	Ohms	Version 1.0	PRT temperature - Ohms
2013-01-08 11:21:16.373	98.8825455	Ohms	Version 1.0	PRT temperature - Ohms
2013-01-08 11:21:17.373	98.8828506	Ohms	Version 1.0	PRT temperature - Ohms
2013-01-08 11:21:18.373	98.8828506	Ohms	Version 1.0	PRT temperature - Ohms
2013-01-08 11:21:19.373	98.883194	Ohms	Version 1.0	PRT temperature - Ohms
2013-01-08 11:21:20.373	98.8837967	Ohms	Version 1.0	PRT temperature - Ohms
2013-01-08 11:21:21.373	98.8828278	Ohms	Version 1.0	PRT temperature - Ohms
2013-01-08 11:21:22.373	98.8831329	Ohms	Version 1.0	PRT temperature - Ohms
2013-01-08 11:21:23.373	98.8834305	Ohms	Version 1.0	PRT temperature - Ohms
2013-01-08 11:21:24.373	98.8835144	Ohms	Version 1.0	PRT temperature - Ohms
2013-01-08 11:21:25.373	98.8839569	Ohms	Version 1.0	PRT temperature - Ohms
2013-01-08 11:21:26.373	98.8832932	Ohms	Version 1.0	PRT temperature - Ohms
2013-01-08 11:21:27.373	98.8830719	Ohms	Version 1.0	PRT temperature - Ohms
2013-01-08 11:21:28.373	98.883522	Ohms	Version 1.0	PRT temperature - Ohms
2013-01-08 11:21:29.373	98.8840408	Ohms	Version 1.0	PRT temperature - Ohms
2013-01-08 11:21:30.373	98.8834457	Ohms	Version 1.0	PRT temperature - Ohms
2013-01-08 11:21:31.373	98.8834381	Ohms	Version 1.0	PRT temperature - Ohms
2013-01-08 11:21:32.373	98.8820953	Ohms	Version 1.0	PRT temperature - Ohms
2013-01-08 11:21:33.373	98.8822556	Ohms	Version 1.0	PRT temperature - Ohms
2013-01-08 11:21:34.373	98.8816605	Ohms	Version 1.0	PRT temperature - Ohms
2013-01-08 11:21:35.373	98.8818588	Ohms	Version 1.0	PRT temperature - Ohms
2013-01-08 11:21:36.373	98.8818665	Ohms	Version 1.0	PRT temperature - Ohms
2013-01-08 11:21:37.373	98.8835068	Ohms	Version 1.0	PRT temperature - Ohms
2013-01-08 11:21:38.373	98.882988	Ohms	Version 1.0	PRT temperature - Ohms
2013-01-08 11:21:39.373	98.8828354	Ohms	Version 1.0	PRT temperature - Ohms
2013-01-08 11:21:40.373	98.8826828	Ohms	Version 1.0	PRT temperature - Ohms
2013-01-08 11:21:41.373	98.8827515	Ohms	Version 1.0	PRT temperature - Ohms
2013-01-08 11:21:42.373	98.8836365	Ohms	Version 1.0	PRT temperature - Ohms
2013-01-08 11:21:43.373	98.8833237	Ohms	Version 1.0	PRT temperature - Ohms
2013-01-08 11:21:44.373	98.8838425	Ohms	Version 1.0	PRT temperature - Ohms
2013-01-08 11:21:45.373	98.8837814	Ohms	Version 1.0	PRT temperature - Ohms
2013-01-08 11:21:46.373	98.8825836	Ohms	Version 1.0	PRT temperature - Ohms
2013-01-08 11:21:47.373	98.8822937	Ohms	Version 1.0	PRT temperature - Ohms
2013-01-08 11:21:48.373	98.882988	Ohms	Version 1.0	PRT temperature - Ohms
2013-01-08 11:21:49.373	98.882988	Ohms	Version 1.0	PRT temperature - Ohms
2013-01-08 11:21:50.373	98.882988	Ohms	Version 1.0	PRT temperature - Ohms
2013-01-08 11:21:51.373	98.8828659	Ohms	Version 1.0	PRT temperature - Ohms
2013-01-08 11:21:52.373	98.8831635	Ohms	Version 1.0	PRT temperature - Ohms
2013-01-08 11:21:53.373	98.8833542	Ohms	Version 1.0	PRT temperature - Ohms
2013-01-08 11:21:54.373	98.8827591	Ohms	Version 1.0	PRT temperature - Ohms
2013-01-08 11:21:55.373	98.8816376	Ohms	Version 1.0	PRT temperature - Ohms
2013-01-08 11:21:56.373	98.8811035	Ohms	Version 1.0	PRT temperature - Ohms
2013-01-08 11:21:57.373	98.8820038	Ohms	Version 1.0	PRT temperature - Ohms
2013-01-08 11:21:58.373	98.8823242	Ohms	Version 1.0	PRT temperature - Ohms
2013-01-08 11:21:59.373	98.8829269	Ohms	Version 1.0	PRT temperature - Ohms
2013-01-08 11:22:00.373	98.8828888	Ohms	Version 1.0	PRT temperature - Ohms
2013-01-08 11:22:01.373	98.8825989	Ohms	Version 1.0	PRT temperature - Ohms
2013-01-08 11:22:02.373	98.8824539	Ohms	Version 1.0	PRT temperature - Ohms
2013-01-08 11:22:03.373	98.8820038	Ohms	Version 1.0	PRT temperature - Ohms
2013-01-08 11:22:04.373	98.8823624	Ohms	Version 1.0	PRT temperature - Ohms
2013-01-08 11:22:05.373	98.8822174	Ohms	Version 1.0	PRT temperature - Ohms
2013-01-08 11:22:06.373	98.8822174	Ohms	Version 1.0	PRT temperature - Ohms
2013-01-08 11:22:07.373	98.8826828	Ohms	Version 1.0	PRT temperature - Ohms
2013-01-08 11:22:08.373	98.8823166	Ohms	Version 1.0	PRT temperature - Ohms
2013-01-08 11:22:09.373	98.8821716	Ohms	Version 1.0	PRT temperature - Ohms
2013-01-08 11:22:10.373	98.881279	Ohms	Version 1.0	PRT temperature - Ohms
2013-01-08 11:22:11.373	98.8808289	Ohms	Version 1.0	PRT temperature - Ohms
2013-01-08 11:22:12.373	98.8795319	Ohms	Version 1.0	PRT temperature - Ohms
2013-01-08 11:22:13.373	98.8794479	Ohms	Version 1.0	PRT temperature - Ohms
2013-01-08 11:22:14.373	98.8792953	Ohms	Version 1.0	PRT temperature - Ohms
2013-01-08 11:22:15.373	98.8783264	Ohms	Version 1.0	PRT temperature - Ohms
2013-01-08 11:22:16.373	98.8775864	Ohms	Version 1.0	PRT temperature - Ohms
2013-01-08 11:22:17.373	98.8778458	Ohms	Version 1.0	PRT temperature - Ohms
2013-01-08 11:22:18.373	98.8781509	Ohms	Version 1.0	PRT temperature - Ohms
2013-01-08 11:22:19.373	98.8776321	Ohms	Version 1.0	PRT temperature - Ohms
2013-01-08 11:22:20.373	98.8769913	Ohms	Version 1.0	PRT temperature - Ohms
2013-01-08 11:22:21.373	98.8765259	Ohms	Version 1.0	PRT temperature - Ohms
2013-01-08 11:22:22.373	98.8771286	Ohms	Version 1.0	PRT temperature - Ohms
2013-01-08 11:22:23.373	98.8781662	Ohms	Version 1.0	PRT temperature - Ohms
2013-01-08 11:22:24.373	98.8796616	Ohms	Version 1.0	PRT temperature - Ohms
2013-01-08 11:22:25.373	98.8806229	Ohms	Version 1.0	PRT temperature - Ohms
2013-01-08 11:22:26.373	98.8804626	Ohms	Version 1.0	PRT temperature - Ohms
2013-01-08 11:22:27.373	98.8808975	Ohms	Version 1.0	PRT temperature - Ohms
2013-01-08 11:22:28.373	98.8810196	Ohms	Version 1.0	PRT temperature - Ohms
2013-01-08 11:22:29.373	98.8816757	Ohms	Version 1.0	PRT temperature - Ohms
2013-01-08 11:22:30.373	98.8828125	Ohms	Version 1.0	PRT temperature - Ohms
2013-01-08 11:22:31.373	98.883606	Ohms	Version 1.0	PRT temperature - Ohms
2013-01-08 11:22:32.373	98.8826218	Ohms	Version 1.0	PRT temperature - Ohms
2013-01-08 11:22:33.373	98.8826141	Ohms	Version 1.0	PRT temperature - Ohms
2013-01-08 11:22:34.373	98.8809662	Ohms	Version 1.0	PRT temperature - Ohms
2013-01-08 11:22:35.373	98.8815613	Ohms	Version 1.0	PRT temperature - Ohms
2013-01-08 11:22:36.373	98.8802948	Ohms	Version 1.0	PRT temperature - Ohms
2013-01-08 11:22:37.373	98.8798523	Ohms	Version 1.0	PRT temperature - Ohms
2013-01-08 11:22:38.373	98.8784485	Ohms	Version 1.0	PRT temperature - Ohms
2013-01-08 11:22:39.373	98.8784561	Ohms	Version 1.0	PRT temperature - Ohms
2013-01-08 11:22:40.373	98.8777161	Ohms	Version 1.0	PRT temperature - Ohms
2013-01-08 11:22:41.373	98.8775711	Ohms	Version 1.0	PRT temperature - Ohms
2013-01-08 11:22:42.373	98.8767548	Ohms	Version 1.0	PRT temperature - Ohms
2013-01-08 11:22:43.373	98.8778381	Ohms	Version 1.0	PRT temperature - Ohms
2013-01-08 11:22:44.373	98.8790283	Ohms	Version 1.0	PRT temperature - Ohms
2013-01-08 11:22:45.373	98.8808136	Ohms	Version 1.0	PRT temperature - Ohms
2013-01-08 11:22:46.373	98.8811722	Ohms	Version 1.0	PRT temperature - Ohms
2013-01-08 11:22:47.373	98.8820572	Ohms	Version 1.0	PRT temperature - Ohms
2013-01-08 11:22:48.373	98.8822784	Ohms	Version 1.0	PRT temperature - Ohms
2013-01-08 11:22:49.373	98.8828659	Ohms	Version 1.0	PRT temperature - Ohms
2013-01-08 11:22:50.373	98.883049	Ohms	Version 1.0	PRT temperature - Ohms
2013-01-08 11:22:51.373	98.8836365	Ohms	Version 1.0	PRT temperature - Ohms
2013-01-08 11:22:52.373	98.8842316	Ohms	Version 1.0	PRT temperature - Ohms
2013-01-08 11:22:53.373	98.884819	Ohms	Version 1.0	PRT temperature - Ohms
2013-01-08 11:22:54.373	98.8839645	Ohms	Version 1.0	PRT temperature - Ohms
2013-01-08 11:22:55.373	98.8838196	Ohms	Version 1.0	PRT temperature - Ohms
2013-01-08 11:22:56.373	98.8826294	Ohms	Version 1.0	PRT temperature - Ohms
2013-01-08 11:22:57.373	98.8819733	Ohms	Version 1.0	PRT temperature - Ohms
2013-01-08 11:22:58.373	98.8817596	Ohms	Version 1.0	PRT temperature - Ohms
2013-01-08 11:22:59.373	98.8815536	Ohms	Version 1.0	PRT temperature - Ohms
2013-01-08 11:23:00.373	98.8809586	Ohms	Version 1.0	PRT temperature - Ohms
2013-01-08 11:23:01.373	98.8808365	Ohms	Version 1.0	PRT temperature - Ohms
2013-01-08 11:23:02.373	98.881958	Ohms	Version 1.0	PRT temperature - Ohms
2013-01-08 11:23:03.373	98.8833694	Ohms	Version 1.0	PRT temperature - Ohms
2013-01-08 11:23:04.373	98.8851624	Ohms	Version 1.0	PRT temperature - Ohms
2013-01-08 11:23:05.373	98.8866501	Ohms	Version 1.0	PRT temperature - Ohms
2013-01-08 11:23:06.373	98.8885651	Ohms	Version 1.0	PRT temperature - Ohms
2013-01-08 11:23:07.373	98.8893814	Ohms	Version 1.0	PRT temperature - Ohms
2013-01-08 11:23:08.373	98.8901672	Ohms	Version 1.0	PRT temperature - Ohms
2013-01-08 11:23:09.373	98.8901596	Ohms	Version 1.0	PRT temperature - Ohms
2013-01-08 11:23:10.373	98.889595	Ohms	Version 1.0	PRT temperature - Ohms
2013-01-08 11:23:11.373	98.8891373	Ohms	Version 1.0	PRT temperature - Ohms
2013-01-08 11:23:12.373	98.8895035	Ohms	Version 1.0	PRT temperature - Ohms
2013-01-08 11:23:13.373	98.8900146	Ohms	Version 1.0	PRT temperature - Ohms
2013-01-08 11:23:14.373	98.8922348	Ohms	Version 1.0	PRT temperature - Ohms
2013-01-08 11:23:15.373	98.8954697	Ohms	Version 1.0	PRT temperature - Ohms
2013-01-08 11:23:16.373	98.8977814	Ohms	Version 1.0	PRT temperature - Ohms
2013-01-08 11:23:17.373	98.8993912	Ohms	Version 1.0	PRT temperature - Ohms
2013-01-08 11:23:18.373	98.9008789	Ohms	Version 1.0	PRT temperature - Ohms
2013-01-08 11:23:19.373	98.9017029	Ohms	Version 1.0	PRT temperature - Ohms
2013-01-08 11:23:20.373	98.9025269	Ohms	Version 1.0	PRT temperature - Ohms
2013-01-08 11:23:21.373	98.9028244	Ohms	Version 1.0	PRT temperature - Ohms
2013-01-08 11:23:22.373	98.9024353	Ohms	Version 1.0	PRT temperature - Ohms
2013-01-08 11:23:23.373	98.9028854	Ohms	Version 1.0	PRT temperature - Ohms
2013-01-08 11:23:24.373	98.9027328	Ohms	Version 1.0	PRT temperature - Ohms
2013-01-08 11:23:25.373	98.9034119	Ohms	Version 1.0	PRT temperature - Ohms
2013-01-08 11:23:26.373	98.9034805	Ohms	Version 1.0	PRT temperature - Ohms
2013-01-08 11:23:27.373	98.9032593	Ohms	Version 1.0	PRT temperature - Ohms
2013-01-08 11:23:28.373	98.902359	Ohms	Version 1.0	PRT temperature - Ohms
2013-01-08 11:23:29.373	98.902359	Ohms	Version 1.0	PRT temperature - Ohms
2013-01-08 11:23:30.373	98.9026489	Ohms	Version 1.0	PRT temperature - Ohms
2013-01-08 11:23:31.373	98.9021988	Ohms	Version 1.0	PRT temperature - Ohms
2013-01-08 11:23:32.373	98.9025955	Ohms	Version 1.0	PRT temperature - Ohms
2013-01-08 11:23:33.373	98.9007339	Ohms	Version 1.0	PRT temperature - Ohms
2013-01-08 11:23:34.373	98.900589	Ohms	Version 1.0	PRT temperature - Ohms
2013-01-08 11:23:35.373	98.9007339	Ohms	Version 1.0	PRT temperature - Ohms
2013-01-08 11:23:36.373	98.9006882	Ohms	Version 1.0	PRT temperature - Ohms
2013-01-08 11:23:37.373	98.9020996	Ohms	Version 1.0	PRT temperature - Ohms
2013-01-08 11:23:38.373	98.9030228	Ohms	Version 1.0	PRT temperature - Ohms
2013-01-08 11:23:39.373	98.9048157	Ohms	Version 1.0	PRT temperature - Ohms
2013-01-08 11:23:40.373	98.9061432	Ohms	Version 1.0	PRT temperature - Ohms
2013-01-08 11:23:41.373	98.9068451	Ohms	Version 1.0	PRT temperature - Ohms
2013-01-08 11:23:42.373	98.9070587	Ohms	Version 1.0	PRT temperature - Ohms
2013-01-08 11:23:43.373	98.9068298	Ohms	Version 1.0	PRT temperature - Ohms
2013-01-08 11:23:44.373	98.9067535	Ohms	Version 1.0	PRT temperature - Ohms
2013-01-08 11:23:45.373	98.907196	Ohms	Version 1.0	PRT temperature - Ohms
2013-01-08 11:23:46.373	98.9063339	Ohms	Version 1.0	PRT temperature - Ohms
2013-01-08 11:23:47.373	98.9064789	Ohms	Version 1.0	PRT temperature - Ohms
2013-01-08 11:23:48.373	98.9072266	Ohms	Version 1.0	PRT temperature - Ohms
2013-01-08 11:23:49.373	98.9083481	Ohms	Version 1.0	PRT temperature - Ohms
2013-01-08 11:23:50.373	98.9083862	Ohms	Version 1.0	PRT temperature - Ohms
2013-01-08 11:23:51.373	98.909523	Ohms	Version 1.0	PRT temperature - Ohms
2013-01-08 11:23:52.373	98.9101944	Ohms	Version 1.0	PRT temperature - Ohms
2013-01-08 11:23:53.373	98.9121323	Ohms	Version 1.0	PRT temperature - Ohms
2013-01-08 11:23:54.373	98.9129333	Ohms	Version 1.0	PRT temperature - Ohms
2013-01-08 11:23:55.373	98.9151764	Ohms	Version 1.0	PRT temperature - Ohms
2013-01-08 11:23:56.373	98.916893	Ohms	Version 1.0	PRT temperature - Ohms
2013-01-08 11:23:57.373	98.9175644	Ohms	Version 1.0	PRT temperature - Ohms
2013-01-08 11:23:58.373	98.9183807	Ohms	Version 1.0	PRT temperature - Ohms
2013-01-08 11:23:59.373	98.9196777	Ohms	Version 1.0	PRT temperature - Ohms
2013-01-08 11:24:00.373	98.9212418	Ohms	Version 1.0	PRT temperature - Ohms
2013-01-08 11:24:01.373	98.9228134	Ohms	Version 1.0	PRT temperature - Ohms
2013-01-08 11:24:02.373	98.9237823	Ohms	Version 1.0	PRT temperature - Ohms
2013-01-08 11:24:03.373	98.9245529	Ohms	Version 1.0	PRT temperature - Ohms
2013-01-08 11:24:04.373	98.9248276	Ohms	Version 1.0	PRT temperature - Ohms
2013-01-08 11:24:05.373	98.926033	Ohms	Version 1.0	PRT temperature - Ohms
2013-01-08 11:24:06.373	98.9260483	Ohms	Version 1.0	PRT temperature - Ohms
2013-01-08 11:24:07.373	98.926506	Ohms	Version 1.0	PRT temperature - Ohms
2013-01-08 11:24:08.373	98.926506	Ohms	Version 1.0	PRT temperature - Ohms
2013-01-08 11:24:09.373	98.9271774	Ohms	Version 1.0	PRT temperature - Ohms
2013-01-08 11:24:10.373	98.9285202	Ohms	Version 1.0	PRT temperature - Ohms
2013-01-08 11:24:11.373	98.9294891	Ohms	Version 1.0	PRT temperature - Ohms
2013-01-08 11:24:12.373	98.9309692	Ohms	Version 1.0	PRT temperature - Ohms
2013-01-08 11:24:13.373	98.9316254	Ohms	Version 1.0	PRT temperature - Ohms
2013-01-08 11:24:14.373	98.9317627	Ohms	Version 1.0	PRT temperature - Ohms
2013-01-08 11:24:15.373	98.9314499	Ohms	Version 1.0	PRT temperature - Ohms
2013-01-08 11:24:16.373	98.9311447	Ohms	Version 1.0	PRT temperature - Ohms
2013-01-08 11:24:17.373	98.9308395	Ohms	Version 1.0	PRT temperature - Ohms
2013-01-08 11:24:18.373	98.9296341	Ohms	Version 1.0	PRT temperature - Ohms
2013-01-08 11:24:19.373	98.9288025	Ohms	Version 1.0	PRT temperature - Ohms
2013-01-08 11:24:20.373	98.9287949	Ohms	Version 1.0	PRT temperature - Ohms
2013-01-08 11:24:21.373	98.9304733	Ohms	Version 1.0	PRT temperature - Ohms
2013-01-08 11:24:22.373	98.9309921	Ohms	Version 1.0	PRT temperature - Ohms
2013-01-08 11:24:23.373	98.9330826	Ohms	Version 1.0	PRT temperature - Ohms
2013-01-08 11:24:24.373	98.9343491	Ohms	Version 1.0	PRT temperature - Ohms
2013-01-08 11:24:25.373	98.9353943	Ohms	Version 1.0	PRT temperature - Ohms
2013-01-08 11:24:26.373	98.9354706	Ohms	Version 1.0	PRT temperature - Ohms
2013-01-08 11:24:27.373	98.936142	Ohms	Version 1.0	PRT temperature - Ohms
2013-01-08 11:24:28.373	98.9361038	Ohms	Version 1.0	PRT temperature - Ohms
2013-01-08 11:24:29.373	98.9372253	Ohms	Version 1.0	PRT temperature - Ohms
2013-01-08 11:24:30.373	98.936409	Ohms	Version 1.0	PRT temperature - Ohms
2013-01-08 11:24:31.373	98.9347687	Ohms	Version 1.0	PRT temperature - Ohms
2013-01-08 11:24:32.373	98.9326553	Ohms	Version 1.0	PRT temperature - Ohms
2013-01-08 11:24:33.373	98.932579	Ohms	Version 1.0	PRT temperature - Ohms
2013-01-08 11:24:34.373	98.9319077	Ohms	Version 1.0	PRT temperature - Ohms
2013-01-08 11:24:35.373	98.9322281	Ohms	Version 1.0	PRT temperature - Ohms
2013-01-08 11:24:36.373	98.9330063	Ohms	Version 1.0	PRT temperature - Ohms
2013-01-08 11:24:37.373	98.9342728	Ohms	Version 1.0	PRT temperature - Ohms
2013-01-08 11:24:38.373	98.9353104	Ohms	Version 1.0	PRT temperature - Ohms
2013-01-08 11:24:39.373	98.9356842	Ohms	Version 1.0	PRT temperature - Ohms
2013-01-08 11:24:40.373	98.9356079	Ohms	Version 1.0	PRT temperature - Ohms
2013-01-08 11:24:41.373	98.9354553	Ohms	Version 1.0	PRT temperature - Ohms
2013-01-08 11:24:42.373	98.9358902	Ohms	Version 1.0	PRT temperature - Ohms
2013-01-08 11:24:43.373	98.9367828	Ohms	Version 1.0	PRT temperature - Ohms
2013-01-08 11:24:44.373	98.9385605	Ohms	Version 1.0	PRT temperature - Ohms
2013-01-08 11:24:45.373	98.9387512	Ohms	Version 1.0	PRT temperature - Ohms
2013-01-08 11:24:46.373	98.9388885	Ohms	Version 1.0	PRT temperature - Ohms
2013-01-08 11:24:47.373	98.9397812	Ohms	Version 1.0	PRT temperature - Ohms
2013-01-08 11:24:48.373	98.9400024	Ohms	Version 1.0	PRT temperature - Ohms
2013-01-08 11:24:49.373	98.9406738	Ohms	Version 1.0	PRT temperature - Ohms
2013-01-08 11:24:50.373	98.9409409	Ohms	Version 1.0	PRT temperature - Ohms
2013-01-08 11:24:51.373	98.9412384	Ohms	Version 1.0	PRT temperature - Ohms
2013-01-08 11:24:52.373	98.941185	Ohms	Version 1.0	PRT temperature - Ohms
2013-01-08 11:24:53.373	98.9400635	Ohms	Version 1.0	PRT temperature - Ohms
2013-01-08 11:24:54.373	98.9392471	Ohms	Version 1.0	PRT temperature - Ohms
2013-01-08 11:24:55.373	98.9378281	Ohms	Version 1.0	PRT temperature - Ohms
2013-01-08 11:24:56.373	98.9359283	Ohms	Version 1.0	PRT temperature - Ohms
2013-01-08 11:24:57.373	98.9338379	Ohms	Version 1.0	PRT temperature - Ohms
2013-01-08 11:24:58.373	98.9319382	Ohms	Version 1.0	PRT temperature - Ohms
2013-01-08 11:24:59.373	98.9312057	Ohms	Version 1.0	PRT temperature - Ohms
2013-01-08 11:25:00.373	98.928978	Ohms	Version 1.0	PRT temperature - Ohms
2013-01-08 11:25:01.373	98.9273376	Ohms	Version 1.0	PRT temperature - Ohms
2013-01-08 11:25:02.373	98.925827	Ohms	Version 1.0	PRT temperature - Ohms
2013-01-08 11:25:03.373	98.9257584	Ohms	Version 1.0	PRT temperature - Ohms
2013-01-08 11:25:04.373	98.9246445	Ohms	Version 1.0	PRT temperature - Ohms
2013-01-08 11:25:05.373	98.9237518	Ohms	Version 1.0	PRT temperature - Ohms
2013-01-08 11:25:06.373	98.9238968	Ohms	Version 1.0	PRT temperature - Ohms
2013-01-08 11:25:07.373	98.9250488	Ohms	Version 1.0	PRT temperature - Ohms
2013-01-08 11:25:08.373	98.9275742	Ohms	Version 1.0	PRT temperature - Ohms
2013-01-08 11:25:09.373	98.9297333	Ohms	Version 1.0	PRT temperature - Ohms
2013-01-08 11:25:10.373	98.9311142	Ohms	Version 1.0	PRT temperature - Ohms
2013-01-08 11:25:11.373	98.9326019	Ohms	Version 1.0	PRT temperature - Ohms
2013-01-08 11:25:12.373	98.9345016	Ohms	Version 1.0	PRT temperature - Ohms
2013-01-08 11:25:13.373	98.9356232	Ohms	Version 1.0	PRT temperature - Ohms
2013-01-08 11:25:14.373	98.935997	Ohms	Version 1.0	PRT temperature - Ohms
2013-01-08 11:25:15.373	98.9361496	Ohms	Version 1.0	PRT temperature - Ohms
2013-01-08 11:25:16.373	98.9372635	Ohms	Version 1.0	PRT temperature - Ohms
2013-01-08 11:25:17.373	98.9375992	Ohms	Version 1.0	PRT temperature - Ohms
2013-01-08 11:25:18.373	98.937294	Ohms	Version 1.0	PRT temperature - Ohms
2013-01-08 11:25:19.373	98.9387894	Ohms	Version 1.0	PRT temperature - Ohms
2013-01-08 11:25:20.373	98.9389343	Ohms	Version 1.0	PRT temperature - Ohms
2013-01-08 11:25:21.373	98.9390869	Ohms	Version 1.0	PRT temperature - Ohms
2013-01-08 11:25:22.373	98.9403534	Ohms	Version 1.0	PRT temperature - Ohms
2013-01-08 11:25:23.373	98.9399109	Ohms	Version 1.0	PRT temperature - Ohms
2013-01-08 11:25:24.373	98.9397659	Ohms	Version 1.0	PRT temperature - Ohms
2013-01-08 11:25:25.373	98.9401398	Ohms	Version 1.0	PRT temperature - Ohms
2013-01-08 11:25:26.373	98.9396896	Ohms	Version 1.0	PRT temperature - Ohms
2013-01-08 11:25:27.373	98.9406891	Ohms	Version 1.0	PRT temperature - Ohms
2013-01-08 11:25:28.373	98.9391174	Ohms	Version 1.0	PRT temperature - Ohms
2013-01-08 11:25:29.373	98.9403076	Ohms	Version 1.0	PRT temperature - Ohms
2013-01-08 11:25:30.373	98.9382019	Ohms	Version 1.0	PRT temperature - Ohms
2013-01-08 11:25:31.373	98.9390106	Ohms	Version 1.0	PRT temperature - Ohms
2013-01-08 11:25:32.373	98.9373169	Ohms	Version 1.0	PRT temperature - Ohms
2013-01-08 11:25:33.373	98.9374619	Ohms	Version 1.0	PRT temperature - Ohms
2013-01-08 11:25:34.373	98.9356003	Ohms	Version 1.0	PRT temperature - Ohms
2013-01-08 11:25:35.373	98.9354553	Ohms	Version 1.0	PRT temperature - Ohms
2013-01-08 11:25:36.373	98.9334183	Ohms	Version 1.0	PRT temperature - Ohms
2013-01-08 11:25:37.373	98.9324493	Ohms	Version 1.0	PRT temperature - Ohms
2013-01-08 11:25:38.373	98.9306641	Ohms	Version 1.0	PRT temperature - Ohms
2013-01-08 11:25:39.373	98.9300842	Ohms	Version 1.0	PRT temperature - Ohms
2013-01-08 11:25:40.373	98.9302368	Ohms	Version 1.0	PRT temperature - Ohms
2013-01-08 11:25:41.373	98.9289093	Ohms	Version 1.0	PRT temperature - Ohms
2013-01-08 11:25:42.373	98.9282913	Ohms	Version 1.0	PRT temperature - Ohms
2013-01-08 11:25:43.373	98.9276962	Ohms	Version 1.0	PRT temperature - Ohms
2013-01-08 11:25:44.373	98.9248657	Ohms	Version 1.0	PRT temperature - Ohms
2013-01-08 11:25:45.373	98.9240494	Ohms	Version 1.0	PRT temperature - Ohms
2013-01-08 11:25:46.373	98.9218903	Ohms	Version 1.0	PRT temperature - Ohms
2013-01-08 11:25:47.373	98.9212952	Ohms	Version 1.0	PRT temperature - Ohms
2013-01-08 11:25:48.373	98.9204712	Ohms	Version 1.0	PRT temperature - Ohms
2013-01-08 11:25:49.373	98.9202042	Ohms	Version 1.0	PRT temperature - Ohms
2013-01-08 11:25:50.373	98.9193115	Ohms	Version 1.0	PRT temperature - Ohms
2013-01-08 11:25:51.373	98.9178162	Ohms	Version 1.0	PRT temperature - Ohms
2013-01-08 11:25:52.373	98.9178162	Ohms	Version 1.0	PRT temperature - Ohms
2013-01-08 11:25:53.373	98.9193802	Ohms	Version 1.0	PRT temperature - Ohms
2013-01-08 11:25:54.373	98.91745	Ohms	Version 1.0	PRT temperature - Ohms
2013-01-08 11:25:55.373	98.9172211	Ohms	Version 1.0	PRT temperature - Ohms
2013-01-08 11:25:56.373	98.9179688	Ohms	Version 1.0	PRT temperature - Ohms
2013-01-08 11:25:57.373	98.9190826	Ohms	Version 1.0	PRT temperature - Ohms
2013-01-08 11:25:58.373	98.9218369	Ohms	Version 1.0	PRT temperature - Ohms
2013-01-08 11:25:59.373	98.9236298	Ohms	Version 1.0	PRT temperature - Ohms
2013-01-08 11:26:00.373	98.9240799	Ohms	Version 1.0	PRT temperature - Ohms
2013-01-08 11:26:01.373	98.9240799	Ohms	Version 1.0	PRT temperature - Ohms
2013-01-08 11:26:02.373	98.9226303	Ohms	Version 1.0	PRT temperature - Ohms
2013-01-08 11:26:03.373	98.9222565	Ohms	Version 1.0	PRT temperature - Ohms
2013-01-08 11:26:04.373	98.9212112	Ohms	Version 1.0	PRT temperature - Ohms
2013-01-08 11:26:05.373	98.9214783	Ohms	Version 1.0	PRT temperature - Ohms
2013-01-08 11:26:06.373	98.9208832	Ohms	Version 1.0	PRT temperature - Ohms
2013-01-08 11:26:07.373	98.9202118	Ohms	Version 1.0	PRT temperature - Ohms
2013-01-08 11:26:08.373	98.9211044	Ohms	Version 1.0	PRT temperature - Ohms
2013-01-08 11:26:09.373	98.9208832	Ohms	Version 1.0	PRT temperature - Ohms
2013-01-08 11:26:10.373	98.9218445	Ohms	Version 1.0	PRT temperature - Ohms
2013-01-08 11:26:11.373	98.9218903	Ohms	Version 1.0	PRT temperature - Ohms
2013-01-08 11:26:12.373	98.9216919	Ohms	Version 1.0	PRT temperature - Ohms
2013-01-08 11:26:13.373	98.9213028	Ohms	Version 1.0	PRT temperature - Ohms
2013-01-08 11:26:14.373	98.9212799	Ohms	Version 1.0	PRT temperature - Ohms
2013-01-08 11:26:15.373	98.9209595	Ohms	Version 1.0	PRT temperature - Ohms
2013-01-08 11:26:16.373	98.9206314	Ohms	Version 1.0	PRT temperature - Ohms
2013-01-08 11:26:17.373	98.9203873	Ohms	Version 1.0	PRT temperature - Ohms
2013-01-08 11:26:18.373	98.9200058	Ohms	Version 1.0	PRT temperature - Ohms
2013-01-08 11:26:19.373	98.919548	Ohms	Version 1.0	PRT temperature - Ohms
2013-01-08 11:26:20.373	98.9190903	Ohms	Version 1.0	PRT temperature - Ohms
2013-01-08 11:26:21.373	98.9181366	Ohms	Version 1.0	PRT temperature - Ohms
2013-01-08 11:26:22.373	98.9179993	Ohms	Version 1.0	PRT temperature - Ohms
2013-01-08 11:26:23.373	98.9186096	Ohms	Version 1.0	PRT temperature - Ohms
2013-01-08 11:26:24.373	98.9190063	Ohms	Version 1.0	PRT temperature - Ohms
2013-01-08 11:26:25.373	98.9191742	Ohms	Version 1.0	PRT temperature - Ohms
2013-01-08 11:26:26.373	98.9186783	Ohms	Version 1.0	PRT temperature - Ohms
2013-01-08 11:26:27.373	98.9189758	Ohms	Version 1.0	PRT temperature - Ohms
2013-01-08 11:26:28.373	98.9196701	Ohms	Version 1.0	PRT temperature - Ohms
2013-01-08 11:26:29.373	98.9197617	Ohms	Version 1.0	PRT temperature - Ohms
2013-01-08 11:26:30.373	98.9192505	Ohms	Version 1.0	PRT temperature - Ohms
2013-01-08 11:26:31.373	98.9194717	Ohms	Version 1.0	PRT temperature - Ohms
2013-01-08 11:26:32.373	98.9192429	Ohms	Version 1.0	PRT temperature - Ohms
2013-01-08 11:26:33.373	98.9187088	Ohms	Version 1.0	PRT temperature - Ohms
2013-01-08 11:26:34.373	98.9181061	Ohms	Version 1.0	PRT temperature - Ohms
2013-01-08 11:26:35.373	98.9197388	Ohms	Version 1.0	PRT temperature - Ohms
2013-01-08 11:26:36.373	98.9191437	Ohms	Version 1.0	PRT temperature - Ohms
2013-01-08 11:26:37.373	98.9181671	Ohms	Version 1.0	PRT temperature - Ohms
2013-01-08 11:26:38.373	98.9178619	Ohms	Version 1.0	PRT temperature - Ohms
2013-01-08 11:26:39.373	98.9169693	Ohms	Version 1.0	PRT temperature - Ohms
2013-01-08 11:26:40.373	98.9164429	Ohms	Version 1.0	PRT temperature - Ohms
2013-01-08 11:26:41.373	98.9149704	Ohms	Version 1.0	PRT temperature - Ohms
2013-01-08 11:26:42.373	98.9131012	Ohms	Version 1.0	PRT temperature - Ohms
2013-01-08 11:26:43.373	98.9126663	Ohms	Version 1.0	PRT temperature - Ohms
2013-01-08 11:26:44.373	98.9112549	Ohms	Version 1.0	PRT temperature - Ohms
2013-01-08 11:26:45.373	98.9117203	Ohms	Version 1.0	PRT temperature - Ohms
2013-01-08 11:26:46.373	98.9106064	Ohms	Version 1.0	PRT temperature - Ohms
2013-01-08 11:26:47.373	98.9113007	Ohms	Version 1.0	PRT temperature - Ohms
2013-01-08 11:26:48.373	98.9102936	Ohms	Version 1.0	PRT temperature - Ohms
2013-01-08 11:26:49.373	98.9103012	Ohms	Version 1.0	PRT temperature - Ohms
2013-01-08 11:26:50.373	98.9101486	Ohms	Version 1.0	PRT temperature - Ohms
2013-01-08 11:26:51.373	98.9094009	Ohms	Version 1.0	PRT temperature - Ohms
2013-01-08 11:26:52.373	98.9087296	Ohms	Version 1.0	PRT temperature - Ohms
2013-01-08 11:26:53.373	98.9067001	Ohms	Version 1.0	PRT temperature - Ohms
2013-01-08 11:26:54.373	98.9066544	Ohms	Version 1.0	PRT temperature - Ohms
2013-01-08 11:26:55.373	98.9069366	Ohms	Version 1.0	PRT temperature - Ohms
2013-01-08 11:26:56.373	98.9093094	Ohms	Version 1.0	PRT temperature - Ohms
2013-01-08 11:26:57.373	98.9130249	Ohms	Version 1.0	PRT temperature - Ohms
2013-01-08 11:26:58.373	98.91465	Ohms	Version 1.0	PRT temperature - Ohms
2013-01-08 11:26:59.373	98.9179306	Ohms	Version 1.0	PRT temperature - Ohms
2013-01-08 11:27:00.373	98.9203949	Ohms	Version 1.0	PRT temperature - Ohms
2013-01-08 11:27:01.373	98.921814	Ohms	Version 1.0	PRT temperature - Ohms
2013-01-08 11:27:02.373	98.922348	Ohms	Version 1.0	PRT temperature - Ohms
2013-01-08 11:27:03.373	98.9233322	Ohms	Version 1.0	PRT temperature - Ohms
2013-01-08 11:27:04.373	98.922821	Ohms	Version 1.0	PRT temperature - Ohms
2013-01-08 11:27:05.373	98.9228745	Ohms	Version 1.0	PRT temperature - Ohms
2013-01-08 11:27:06.373	98.9223633	Ohms	Version 1.0	PRT temperature - Ohms
2013-01-08 11:27:07.373	98.9237061	Ohms	Version 1.0	PRT temperature - Ohms
2013-01-08 11:27:08.373	98.9251175	Ohms	Version 1.0	PRT temperature - Ohms
2013-01-08 11:27:09.373	98.9256439	Ohms	Version 1.0	PRT temperature - Ohms
2013-01-08 11:27:10.373	98.9268723	Ohms	Version 1.0	PRT temperature - Ohms
2013-01-08 11:27:11.373	98.9270172	Ohms	Version 1.0	PRT temperature - Ohms
2013-01-08 11:27:12.373	98.927002	Ohms	Version 1.0	PRT temperature - Ohms
2013-01-08 11:27:13.373	98.9269867	Ohms	Version 1.0	PRT temperature - Ohms
2013-01-08 11:27:14.373	98.9269028	Ohms	Version 1.0	PRT temperature - Ohms
2013-01-08 11:27:15.373	98.9259262	Ohms	Version 1.0	PRT temperature - Ohms
2013-01-08 11:27:16.373	98.9258499	Ohms	Version 1.0	PRT temperature - Ohms
2013-01-08 11:27:17.373	98.9253998	Ohms	Version 1.0	PRT temperature - Ohms
2013-01-08 11:27:18.373	98.9247284	Ohms	Version 1.0	PRT temperature - Ohms
2013-01-08 11:27:19.373	98.9251785	Ohms	Version 1.0	PRT temperature - Ohms
2013-01-08 11:27:20.373	98.92659	Ohms	Version 1.0	PRT temperature - Ohms
2013-01-08 11:27:21.373	98.9280014	Ohms	Version 1.0	PRT temperature - Ohms
2013-01-08 11:27:22.373	98.9297028	Ohms	Version 1.0	PRT temperature - Ohms
2013-01-08 11:27:23.373	98.9305801	Ohms	Version 1.0	PRT temperature - Ohms
2013-01-08 11:27:24.373	98.9318619	Ohms	Version 1.0	PRT temperature - Ohms
2013-01-08 11:27:25.373	98.9326935	Ohms	Version 1.0	PRT temperature - Ohms
2013-01-08 11:27:26.373	98.9336395	Ohms	Version 1.0	PRT temperature - Ohms
2013-01-08 11:27:27.373	98.9346313	Ohms	Version 1.0	PRT temperature - Ohms
2013-01-08 11:27:28.373	98.935585	Ohms	Version 1.0	PRT temperature - Ohms
2013-01-08 11:27:29.373	98.9361343	Ohms	Version 1.0	PRT temperature - Ohms
2013-01-08 11:27:30.373	98.9360504	Ohms	Version 1.0	PRT temperature - Ohms
2013-01-08 11:27:31.373	98.9361954	Ohms	Version 1.0	PRT temperature - Ohms
2013-01-08 11:27:32.373	98.9361191	Ohms	Version 1.0	PRT temperature - Ohms
2013-01-08 11:27:33.373	98.9371719	Ohms	Version 1.0	PRT temperature - Ohms
2013-01-08 11:27:34.373	98.9383011	Ohms	Version 1.0	PRT temperature - Ohms
2013-01-08 11:27:35.373	98.9396439	Ohms	Version 1.0	PRT temperature - Ohms
2013-01-08 11:27:36.373	98.941658	Ohms	Version 1.0	PRT temperature - Ohms
2013-01-08 11:27:37.373	98.9438858	Ohms	Version 1.0	PRT temperature - Ohms
2013-01-08 11:27:38.373	98.9453049	Ohms	Version 1.0	PRT temperature - Ohms
2013-01-08 11:27:39.373	98.9460526	Ohms	Version 1.0	PRT temperature - Ohms
2013-01-08 11:27:40.373	98.9457016	Ohms	Version 1.0	PRT temperature - Ohms
2013-01-08 11:27:41.373	98.9467926	Ohms	Version 1.0	PRT temperature - Ohms
2013-01-08 11:29:03.683	98.9246674	Ohms	Version 1.0	PRT temperature - Ohms
2013-01-08 11:29:04.683	98.9251099	Ohms	Version 1.0	PRT temperature - Ohms
2013-01-08 11:29:05.683	98.9251862	Ohms	Version 1.0	PRT temperature - Ohms
2013-01-08 11:29:06.683	98.9246674	Ohms	Version 1.0	PRT temperature - Ohms
2013-01-08 11:29:07.683	98.9254227	Ohms	Version 1.0	PRT temperature - Ohms
2013-01-08 11:29:08.683	98.9251328	Ohms	Version 1.0	PRT temperature - Ohms
2013-01-08 11:29:09.683	98.9252319	Ohms	Version 1.0	PRT temperature - Ohms
2013-01-08 11:29:10.683	98.9242783	Ohms	Version 1.0	PRT temperature - Ohms
2013-01-08 11:29:11.683	98.923996	Ohms	Version 1.0	PRT temperature - Ohms
2013-01-08 11:29:12.683	98.9244003	Ohms	Version 1.0	PRT temperature - Ohms
2013-01-08 11:29:13.683	98.9236526	Ohms	Version 1.0	PRT temperature - Ohms
2013-01-08 11:29:14.683	98.9230423	Ohms	Version 1.0	PRT temperature - Ohms
2013-01-08 11:29:15.683	98.9222488	Ohms	Version 1.0	PRT temperature - Ohms
2013-01-08 11:29:16.683	98.921463	Ohms	Version 1.0	PRT temperature - Ohms
2013-01-08 11:29:17.683	98.9207764	Ohms	Version 1.0	PRT temperature - Ohms
2013-01-08 11:29:18.683	98.9188461	Ohms	Version 1.0	PRT temperature - Ohms
2013-01-08 11:29:19.683	98.9188538	Ohms	Version 1.0	PRT temperature - Ohms
2013-01-08 11:29:20.683	98.9184189	Ohms	Version 1.0	PRT temperature - Ohms
2013-01-08 11:29:21.683	98.9167023	Ohms	Version 1.0	PRT temperature - Ohms
2013-01-08 11:29:22.683	98.9166336	Ohms	Version 1.0	PRT temperature - Ohms
2013-01-08 11:29:23.683	98.9146957	Ohms	Version 1.0	PRT temperature - Ohms
2013-01-08 11:29:24.683	98.9141006	Ohms	Version 1.0	PRT temperature - Ohms
2013-01-08 11:29:25.683	98.9125366	Ohms	Version 1.0	PRT temperature - Ohms
2013-01-08 11:29:26.683	98.9107666	Ohms	Version 1.0	PRT temperature - Ohms
2013-01-08 11:29:27.683	98.909584	Ohms	Version 1.0	PRT temperature - Ohms
2013-01-08 11:29:28.683	98.9084015	Ohms	Version 1.0	PRT temperature - Ohms
2013-01-08 11:29:29.683	98.9063187	Ohms	Version 1.0	PRT temperature - Ohms
2013-01-08 11:29:30.683	98.9058075	Ohms	Version 1.0	PRT temperature - Ohms
2013-01-08 11:29:31.683	98.9045639	Ohms	Version 1.0	PRT temperature - Ohms
2013-01-08 11:29:32.683	98.9029236	Ohms	Version 1.0	PRT temperature - Ohms
2013-01-08 11:29:33.683	98.9021301	Ohms	Version 1.0	PRT temperature - Ohms
2013-01-08 11:29:34.683	98.9027405	Ohms	Version 1.0	PRT temperature - Ohms
2013-01-08 11:29:35.683	98.9026642	Ohms	Version 1.0	PRT temperature - Ohms
2013-01-08 11:29:36.683	98.903389	Ohms	Version 1.0	PRT temperature - Ohms
2013-01-08 11:29:37.683	98.9030609	Ohms	Version 1.0	PRT temperature - Ohms
2013-01-08 11:29:38.683	98.9039536	Ohms	Version 1.0	PRT temperature - Ohms
2013-01-08 11:29:39.683	98.9041138	Ohms	Version 1.0	PRT temperature - Ohms
2013-01-08 11:29:40.683	98.9036636	Ohms	Version 1.0	PRT temperature - Ohms
2013-01-08 11:29:41.683	98.9028473	Ohms	Version 1.0	PRT temperature - Ohms
2013-01-08 11:29:42.683	98.901947	Ohms	Version 1.0	PRT temperature - Ohms
2013-01-08 11:29:43.683	98.9018784	Ohms	Version 1.0	PRT temperature - Ohms
2013-01-08 11:29:44.683	98.9009094	Ohms	Version 1.0	PRT temperature - Ohms
2013-01-08 11:29:45.683	98.900238	Ohms	Version 1.0	PRT temperature - Ohms
2013-01-08 11:29:46.683	98.8996429	Ohms	Version 1.0	PRT temperature - Ohms
2013-01-08 11:29:47.683	98.8983765	Ohms	Version 1.0	PRT temperature - Ohms
2013-01-08 11:29:48.683	98.898819	Ohms	Version 1.0	PRT temperature - Ohms
2013-01-08 11:29:49.683	98.9010162	Ohms	Version 1.0	PRT temperature - Ohms
2013-01-08 11:29:50.683	98.9028702	Ohms	Version 1.0	PRT temperature - Ohms
2013-01-08 11:29:51.683	98.9053574	Ohms	Version 1.0	PRT temperature - Ohms
2013-01-08 11:29:52.683	98.9081726	Ohms	Version 1.0	PRT temperature - Ohms
2013-01-08 11:29:53.683	98.909584	Ohms	Version 1.0	PRT temperature - Ohms
2013-01-08 11:29:54.683	98.9111938	Ohms	Version 1.0	PRT temperature - Ohms
2013-01-08 11:29:55.683	98.9123611	Ohms	Version 1.0	PRT temperature - Ohms
2013-01-08 11:29:56.683	98.9123917	Ohms	Version 1.0	PRT temperature - Ohms
2013-01-08 11:29:57.683	98.9129715	Ohms	Version 1.0	PRT temperature - Ohms
2013-01-08 11:29:58.683	98.9121399	Ohms	Version 1.0	PRT temperature - Ohms
2013-01-08 11:29:59.683	98.9119873	Ohms	Version 1.0	PRT temperature - Ohms
