# Supplementary material for: A Transparent and Transferable Framework for Tracking Quality Information in Large Datasets
Source: PLoS One. 2014 Nov 7;9(11):e112249. doi: 10.1371/journal.pone.0112249 (PMC4224478; doi:10.1371/journal.pone.0112249)
Supplement: Data S1 — The triple redundant air aspirated temperature data used in the manuscript are provided in the zip file “Data S1”. The zip files includes two directories: Directory “Final Modified Data” contains the calibrated error-injected data and directory “Raw Data” provides the uncalibrated raw sensor measurements from the three PRTs together with their calibration equations and sensor specific calibration coefficients. (ZIP) [file pone.0112249.s001.zip › temperature.data/Raw Data/NEON.D10.RS1.DP0.00003.001.001.001.004.002.CSV]

# Data from NEON Inc.
# This data is provided under the terms of the NEON data policy included in this data download.
# Data Product ID: NEON.D10.RS1.DP0.00003.001.001.001.004.002
# Data Product Name: Data product Triple Aspirated Air temperature	Level 4	replica 2
# Site: D10 Central Plains	Sterling
# Geographic coordinates (lat/long): 40.461903/-103.029297
# Query Citation Code: 5BC6F8686D334ED3AA32AF604E5F60AC
# Date-Time of Query Submission: 2013-07-17 04:20:54.883
# Start Date-Time for Data: 2013-01-01 00:00:00.0
# End Date-Time for Data: 2013-01-31 23:59:59.999
#
# ----------------------------------------------------
# Calibration for Data product Triple Aspirated Air temperature	Level 4	replica 2
# SensorID: PRT UID 764 data stream 0 (2012-06-12 02:22:00.0 - 2013-06-12 02:22:00.0)
# Calibration type: Curve
# Curve 1 calibration coefficients:
# C1 = -245.408
# C2 = 2.354
# C3 = 0.001
# C4 = 0
# C5 = 0
# C6 = 0
#
#Calibration Equation (Temperature Degrees C)
#Temp = C3*(Data1 ohms)^2 + C2*(Data1 ohms) + C1
#
#
Start Date	Data 1	Units	Readout Version	Value Name
2013-01-08 11:20:00.174	98.8353043	Ohms	Version 1.0	PRT temperature - Ohms
2013-01-08 11:20:01.174	98.8366394	Ohms	Version 1.0	PRT temperature - Ohms
2013-01-08 11:20:02.174	98.838501	Ohms	Version 1.0	PRT temperature - Ohms
2013-01-08 11:20:03.174	98.8403625	Ohms	Version 1.0	PRT temperature - Ohms
2013-01-08 11:20:04.174	98.8426743	Ohms	Version 1.0	PRT temperature - Ohms
2013-01-08 11:20:05.174	98.8444138	Ohms	Version 1.0	PRT temperature - Ohms
2013-01-08 11:20:06.174	98.8461304	Ohms	Version 1.0	PRT temperature - Ohms
2013-01-08 11:20:07.174	98.8466415	Ohms	Version 1.0	PRT temperature - Ohms
2013-01-08 11:20:08.174	98.8462601	Ohms	Version 1.0	PRT temperature - Ohms
2013-01-08 11:20:09.174	98.846405	Ohms	Version 1.0	PRT temperature - Ohms
2013-01-08 11:20:10.174	98.845726	Ohms	Version 1.0	PRT temperature - Ohms
2013-01-08 11:20:11.174	98.8469467	Ohms	Version 1.0	PRT temperature - Ohms
2013-01-08 11:20:12.174	98.8485107	Ohms	Version 1.0	PRT temperature - Ohms
2013-01-08 11:20:13.174	98.8515549	Ohms	Version 1.0	PRT temperature - Ohms
2013-01-08 11:20:14.174	98.854599	Ohms	Version 1.0	PRT temperature - Ohms
2013-01-08 11:20:15.174	98.8575745	Ohms	Version 1.0	PRT temperature - Ohms
2013-01-08 11:20:16.174	98.86026	Ohms	Version 1.0	PRT temperature - Ohms
2013-01-08 11:20:17.174	98.8615646	Ohms	Version 1.0	PRT temperature - Ohms
2013-01-08 11:20:18.174	98.8629761	Ohms	Version 1.0	PRT temperature - Ohms
2013-01-08 11:20:19.174	98.8635941	Ohms	Version 1.0	PRT temperature - Ohms
2013-01-08 11:20:20.174	98.8640442	Ohms	Version 1.0	PRT temperature - Ohms
2013-01-08 11:20:21.174	98.8643417	Ohms	Version 1.0	PRT temperature - Ohms
2013-01-08 11:20:22.174	98.8637543	Ohms	Version 1.0	PRT temperature - Ohms
2013-01-08 11:20:23.174	98.8641281	Ohms	Version 1.0	PRT temperature - Ohms
2013-01-08 11:20:24.174	98.8659897	Ohms	Version 1.0	PRT temperature - Ohms
2013-01-08 11:20:25.174	98.8669586	Ohms	Version 1.0	PRT temperature - Ohms
2013-01-08 11:20:26.174	98.8680725	Ohms	Version 1.0	PRT temperature - Ohms
2013-01-08 11:20:27.174	98.8697128	Ohms	Version 1.0	PRT temperature - Ohms
2013-01-08 11:20:28.174	98.8715134	Ohms	Version 1.0	PRT temperature - Ohms
2013-01-08 11:20:29.174	98.8732224	Ohms	Version 1.0	PRT temperature - Ohms
2013-01-08 11:20:30.174	98.8754272	Ohms	Version 1.0	PRT temperature - Ohms
2013-01-08 11:20:31.174	98.8773651	Ohms	Version 1.0	PRT temperature - Ohms
2013-01-08 11:20:32.174	98.8803558	Ohms	Version 1.0	PRT temperature - Ohms
2013-01-08 11:20:33.174	98.8828125	Ohms	Version 1.0	PRT temperature - Ohms
2013-01-08 11:20:34.173	98.8848343	Ohms	Version 1.0	PRT temperature - Ohms
2013-01-08 11:20:35.173	98.8865433	Ohms	Version 1.0	PRT temperature - Ohms
2013-01-08 11:20:36.173	98.8891602	Ohms	Version 1.0	PRT temperature - Ohms
2013-01-08 11:20:37.173	98.8896027	Ohms	Version 1.0	PRT temperature - Ohms
2013-01-08 11:20:38.173	98.8920746	Ohms	Version 1.0	PRT temperature - Ohms
2013-01-08 11:20:39.173	98.8936157	Ohms	Version 1.0	PRT temperature - Ohms
2013-01-08 11:20:40.173	98.8948898	Ohms	Version 1.0	PRT temperature - Ohms
2013-01-08 11:20:41.173	98.896286	Ohms	Version 1.0	PRT temperature - Ohms
2013-01-08 11:20:42.173	98.8970413	Ohms	Version 1.0	PRT temperature - Ohms
2013-01-08 11:20:43.173	98.8977127	Ohms	Version 1.0	PRT temperature - Ohms
2013-01-08 11:20:44.173	98.9001541	Ohms	Version 1.0	PRT temperature - Ohms
2013-01-08 11:20:45.173	98.9013519	Ohms	Version 1.0	PRT temperature - Ohms
2013-01-08 11:20:46.173	98.9017258	Ohms	Version 1.0	PRT temperature - Ohms
2013-01-08 11:20:47.173	98.9028397	Ohms	Version 1.0	PRT temperature - Ohms
2013-01-08 11:20:48.173	98.9040298	Ohms	Version 1.0	PRT temperature - Ohms
2013-01-08 11:20:49.173	98.9043884	Ohms	Version 1.0	PRT temperature - Ohms
2013-01-08 11:20:50.173	98.904747	Ohms	Version 1.0	PRT temperature - Ohms
2013-01-08 11:20:51.173	98.9057465	Ohms	Version 1.0	PRT temperature - Ohms
2013-01-08 11:20:52.173	98.9067688	Ohms	Version 1.0	PRT temperature - Ohms
2013-01-08 11:20:53.173	98.9083633	Ohms	Version 1.0	PRT temperature - Ohms
2013-01-08 11:20:54.173	98.9095535	Ohms	Version 1.0	PRT temperature - Ohms
2013-01-08 11:20:55.173	98.9106216	Ohms	Version 1.0	PRT temperature - Ohms
2013-01-08 11:20:56.173	98.9130783	Ohms	Version 1.0	PRT temperature - Ohms
2013-01-08 11:20:57.173	98.9140167	Ohms	Version 1.0	PRT temperature - Ohms
2013-01-08 11:20:58.173	98.9157333	Ohms	Version 1.0	PRT temperature - Ohms
2013-01-08 11:20:59.173	98.9170761	Ohms	Version 1.0	PRT temperature - Ohms
2013-01-08 11:21:00.173	98.9179688	Ohms	Version 1.0	PRT temperature - Ohms
2013-01-08 11:21:01.173	98.9193344	Ohms	Version 1.0	PRT temperature - Ohms
2013-01-08 11:21:02.173	98.9194107	Ohms	Version 1.0	PRT temperature - Ohms
2013-01-08 11:21:03.173	98.9195633	Ohms	Version 1.0	PRT temperature - Ohms
2013-01-08 11:21:04.173	98.9201584	Ohms	Version 1.0	PRT temperature - Ohms
2013-01-08 11:21:05.173	98.9198608	Ohms	Version 1.0	PRT temperature - Ohms
2013-01-08 11:21:06.173	98.9191055	Ohms	Version 1.0	PRT temperature - Ohms
2013-01-08 11:21:07.173	98.9183884	Ohms	Version 1.0	PRT temperature - Ohms
2013-01-08 11:21:08.173	98.9165878	Ohms	Version 1.0	PRT temperature - Ohms
2013-01-08 11:21:09.173	98.9155273	Ohms	Version 1.0	PRT temperature - Ohms
2013-01-08 11:21:10.173	98.9138489	Ohms	Version 1.0	PRT temperature - Ohms
2013-01-08 11:21:11.173	98.9122772	Ohms	Version 1.0	PRT temperature - Ohms
2013-01-08 11:21:12.173	98.9115219	Ohms	Version 1.0	PRT temperature - Ohms
2013-01-08 11:21:13.173	98.9106216	Ohms	Version 1.0	PRT temperature - Ohms
2013-01-08 11:21:14.173	98.9094315	Ohms	Version 1.0	PRT temperature - Ohms
2013-01-08 11:21:15.173	98.9092789	Ohms	Version 1.0	PRT temperature - Ohms
2013-01-08 11:21:16.173	98.9095078	Ohms	Version 1.0	PRT temperature - Ohms
2013-01-08 11:21:17.173	98.9095154	Ohms	Version 1.0	PRT temperature - Ohms
2013-01-08 11:21:18.173	98.9100342	Ohms	Version 1.0	PRT temperature - Ohms
2013-01-08 11:21:19.173	98.9098587	Ohms	Version 1.0	PRT temperature - Ohms
2013-01-08 11:21:20.173	98.909935	Ohms	Version 1.0	PRT temperature - Ohms
2013-01-08 11:21:21.173	98.9103851	Ohms	Version 1.0	PRT temperature - Ohms
2013-01-08 11:21:22.173	98.9100189	Ohms	Version 1.0	PRT temperature - Ohms
2013-01-08 11:21:23.173	98.9096451	Ohms	Version 1.0	PRT temperature - Ohms
2013-01-08 11:21:24.173	98.9098816	Ohms	Version 1.0	PRT temperature - Ohms
2013-01-08 11:21:25.173	98.9103241	Ohms	Version 1.0	PRT temperature - Ohms
2013-01-08 11:21:26.173	98.9099579	Ohms	Version 1.0	PRT temperature - Ohms
2013-01-08 11:21:27.173	98.909584	Ohms	Version 1.0	PRT temperature - Ohms
2013-01-08 11:21:28.173	98.9098892	Ohms	Version 1.0	PRT temperature - Ohms
2013-01-08 11:21:29.173	98.9102631	Ohms	Version 1.0	PRT temperature - Ohms
2013-01-08 11:21:30.173	98.9102631	Ohms	Version 1.0	PRT temperature - Ohms
2013-01-08 11:21:31.173	98.9098053	Ohms	Version 1.0	PRT temperature - Ohms
2013-01-08 11:21:32.173	98.908989	Ohms	Version 1.0	PRT temperature - Ohms
2013-01-08 11:21:33.173	98.9086227	Ohms	Version 1.0	PRT temperature - Ohms
2013-01-08 11:21:34.173	98.9078827	Ohms	Version 1.0	PRT temperature - Ohms
2013-01-08 11:21:35.173	98.9069595	Ohms	Version 1.0	PRT temperature - Ohms
2013-01-08 11:21:36.173	98.9080887	Ohms	Version 1.0	PRT temperature - Ohms
2013-01-08 11:21:37.173	98.9095001	Ohms	Version 1.0	PRT temperature - Ohms
2013-01-08 11:21:38.173	98.9093552	Ohms	Version 1.0	PRT temperature - Ohms
2013-01-08 11:21:39.173	98.9089813	Ohms	Version 1.0	PRT temperature - Ohms
2013-01-08 11:21:40.173	98.9083023	Ohms	Version 1.0	PRT temperature - Ohms
2013-01-08 11:21:41.173	98.9085999	Ohms	Version 1.0	PRT temperature - Ohms
2013-01-08 11:21:42.173	98.9093323	Ohms	Version 1.0	PRT temperature - Ohms
2013-01-08 11:21:43.173	98.9094696	Ohms	Version 1.0	PRT temperature - Ohms
2013-01-08 11:21:44.173	98.9102097	Ohms	Version 1.0	PRT temperature - Ohms
2013-01-08 11:21:45.173	98.9100037	Ohms	Version 1.0	PRT temperature - Ohms
2013-01-08 11:21:46.173	98.9094009	Ohms	Version 1.0	PRT temperature - Ohms
2013-01-08 11:21:47.173	98.9090271	Ohms	Version 1.0	PRT temperature - Ohms
2013-01-08 11:21:48.173	98.9095078	Ohms	Version 1.0	PRT temperature - Ohms
2013-01-08 11:21:49.173	98.9096527	Ohms	Version 1.0	PRT temperature - Ohms
2013-01-08 11:21:50.173	98.9092102	Ohms	Version 1.0	PRT temperature - Ohms
2013-01-08 11:21:51.173	98.9093094	Ohms	Version 1.0	PRT temperature - Ohms
2013-01-08 11:21:52.173	98.9093094	Ohms	Version 1.0	PRT temperature - Ohms
2013-01-08 11:21:53.173	98.9094238	Ohms	Version 1.0	PRT temperature - Ohms
2013-01-08 11:21:54.173	98.9088974	Ohms	Version 1.0	PRT temperature - Ohms
2013-01-08 11:21:55.173	98.9078522	Ohms	Version 1.0	PRT temperature - Ohms
2013-01-08 11:21:56.173	98.9080658	Ohms	Version 1.0	PRT temperature - Ohms
2013-01-08 11:21:57.173	98.9076996	Ohms	Version 1.0	PRT temperature - Ohms
2013-01-08 11:21:58.173	98.9077225	Ohms	Version 1.0	PRT temperature - Ohms
2013-01-08 11:21:59.173	98.9080276	Ohms	Version 1.0	PRT temperature - Ohms
2013-01-08 11:22:00.173	98.9097748	Ohms	Version 1.0	PRT temperature - Ohms
2013-01-08 11:22:01.173	98.9086685	Ohms	Version 1.0	PRT temperature - Ohms
2013-01-08 11:22:02.173	98.9089661	Ohms	Version 1.0	PRT temperature - Ohms
2013-01-08 11:22:03.173	98.9084473	Ohms	Version 1.0	PRT temperature - Ohms
2013-01-08 11:22:04.173	98.9085083	Ohms	Version 1.0	PRT temperature - Ohms
2013-01-08 11:22:05.173	98.908432	Ohms	Version 1.0	PRT temperature - Ohms
2013-01-08 11:22:06.173	98.9072418	Ohms	Version 1.0	PRT temperature - Ohms
2013-01-08 11:22:07.173	98.9080811	Ohms	Version 1.0	PRT temperature - Ohms
2013-01-08 11:22:08.173	98.9083099	Ohms	Version 1.0	PRT temperature - Ohms
2013-01-08 11:22:09.173	98.907196	Ohms	Version 1.0	PRT temperature - Ohms
2013-01-08 11:22:10.173	98.9073486	Ohms	Version 1.0	PRT temperature - Ohms
2013-01-08 11:22:11.173	98.9066772	Ohms	Version 1.0	PRT temperature - Ohms
2013-01-08 11:22:12.173	98.9058228	Ohms	Version 1.0	PRT temperature - Ohms
2013-01-08 11:22:13.173	98.9058151	Ohms	Version 1.0	PRT temperature - Ohms
2013-01-08 11:22:14.173	98.9049911	Ohms	Version 1.0	PRT temperature - Ohms
2013-01-08 11:22:15.173	98.9043198	Ohms	Version 1.0	PRT temperature - Ohms
2013-01-08 11:22:16.173	98.9032822	Ohms	Version 1.0	PRT temperature - Ohms
2013-01-08 11:22:17.173	98.9036179	Ohms	Version 1.0	PRT temperature - Ohms
2013-01-08 11:22:18.173	98.9037704	Ohms	Version 1.0	PRT temperature - Ohms
2013-01-08 11:22:19.173	98.9032516	Ohms	Version 1.0	PRT temperature - Ohms
2013-01-08 11:22:20.173	98.9026108	Ohms	Version 1.0	PRT temperature - Ohms
2013-01-08 11:22:21.173	98.9026642	Ohms	Version 1.0	PRT temperature - Ohms
2013-01-08 11:22:22.173	98.9029694	Ohms	Version 1.0	PRT temperature - Ohms
2013-01-08 11:22:23.173	98.9033432	Ohms	Version 1.0	PRT temperature - Ohms
2013-01-08 11:22:24.173	98.905426	Ohms	Version 1.0	PRT temperature - Ohms
2013-01-08 11:22:25.173	98.9058762	Ohms	Version 1.0	PRT temperature - Ohms
2013-01-08 11:22:26.173	98.9068298	Ohms	Version 1.0	PRT temperature - Ohms
2013-01-08 11:22:27.173	98.9065933	Ohms	Version 1.0	PRT temperature - Ohms
2013-01-08 11:22:28.173	98.9072342	Ohms	Version 1.0	PRT temperature - Ohms
2013-01-08 11:22:29.173	98.9078217	Ohms	Version 1.0	PRT temperature - Ohms
2013-01-08 11:22:30.173	98.9087296	Ohms	Version 1.0	PRT temperature - Ohms
2013-01-08 11:22:31.173	98.9089279	Ohms	Version 1.0	PRT temperature - Ohms
2013-01-08 11:22:32.173	98.908989	Ohms	Version 1.0	PRT temperature - Ohms
2013-01-08 11:22:33.173	98.9083099	Ohms	Version 1.0	PRT temperature - Ohms
2013-01-08 11:22:34.173	98.9078522	Ohms	Version 1.0	PRT temperature - Ohms
2013-01-08 11:22:35.173	98.9067383	Ohms	Version 1.0	PRT temperature - Ohms
2013-01-08 11:22:36.173	98.906517	Ohms	Version 1.0	PRT temperature - Ohms
2013-01-08 11:22:37.173	98.9055481	Ohms	Version 1.0	PRT temperature - Ohms
2013-01-08 11:22:38.173	98.9050369	Ohms	Version 1.0	PRT temperature - Ohms
2013-01-08 11:22:39.173	98.9042282	Ohms	Version 1.0	PRT temperature - Ohms
2013-01-08 11:22:40.173	98.9040146	Ohms	Version 1.0	PRT temperature - Ohms
2013-01-08 11:22:41.173	98.9029694	Ohms	Version 1.0	PRT temperature - Ohms
2013-01-08 11:22:42.173	98.9025269	Ohms	Version 1.0	PRT temperature - Ohms
2013-01-08 11:22:43.173	98.9035339	Ohms	Version 1.0	PRT temperature - Ohms
2013-01-08 11:22:44.173	98.904129	Ohms	Version 1.0	PRT temperature - Ohms
2013-01-08 11:22:45.173	98.9056854	Ohms	Version 1.0	PRT temperature - Ohms
2013-01-08 11:22:46.173	98.906723	Ohms	Version 1.0	PRT temperature - Ohms
2013-01-08 11:22:47.173	98.9073029	Ohms	Version 1.0	PRT temperature - Ohms
2013-01-08 11:22:48.173	98.9078217	Ohms	Version 1.0	PRT temperature - Ohms
2013-01-08 11:22:49.173	98.9081879	Ohms	Version 1.0	PRT temperature - Ohms
2013-01-08 11:22:50.173	98.9090424	Ohms	Version 1.0	PRT temperature - Ohms
2013-01-08 11:22:51.173	98.9094009	Ohms	Version 1.0	PRT temperature - Ohms
2013-01-08 11:22:52.173	98.9098511	Ohms	Version 1.0	PRT temperature - Ohms
2013-01-08 11:22:53.173	98.9102936	Ohms	Version 1.0	PRT temperature - Ohms
2013-01-08 11:22:54.173	98.9104004	Ohms	Version 1.0	PRT temperature - Ohms
2013-01-08 11:22:55.173	98.9094391	Ohms	Version 1.0	PRT temperature - Ohms
2013-01-08 11:22:56.173	98.9089966	Ohms	Version 1.0	PRT temperature - Ohms
2013-01-08 11:22:57.173	98.9083405	Ohms	Version 1.0	PRT temperature - Ohms
2013-01-08 11:22:58.173	98.9079819	Ohms	Version 1.0	PRT temperature - Ohms
2013-01-08 11:22:59.173	98.9065781	Ohms	Version 1.0	PRT temperature - Ohms
2013-01-08 11:23:00.173	98.9072495	Ohms	Version 1.0	PRT temperature - Ohms
2013-01-08 11:23:01.173	98.9065323	Ohms	Version 1.0	PRT temperature - Ohms
2013-01-08 11:23:02.173	98.9073563	Ohms	Version 1.0	PRT temperature - Ohms
2013-01-08 11:23:03.173	98.9084702	Ohms	Version 1.0	PRT temperature - Ohms
2013-01-08 11:23:04.173	98.9107132	Ohms	Version 1.0	PRT temperature - Ohms
2013-01-08 11:23:05.173	98.9124222	Ohms	Version 1.0	PRT temperature - Ohms
2013-01-08 11:23:06.173	98.9132919	Ohms	Version 1.0	PRT temperature - Ohms
2013-01-08 11:23:07.173	98.9152298	Ohms	Version 1.0	PRT temperature - Ohms
2013-01-08 11:23:08.173	98.9157104	Ohms	Version 1.0	PRT temperature - Ohms
2013-01-08 11:23:09.173	98.9156342	Ohms	Version 1.0	PRT temperature - Ohms
2013-01-08 11:23:10.173	98.9155121	Ohms	Version 1.0	PRT temperature - Ohms
2013-01-08 11:23:11.173	98.9145355	Ohms	Version 1.0	PRT temperature - Ohms
2013-01-08 11:23:12.173	98.9156418	Ohms	Version 1.0	PRT temperature - Ohms
2013-01-08 11:23:13.173	98.9156342	Ohms	Version 1.0	PRT temperature - Ohms
2013-01-08 11:23:14.173	98.9178619	Ohms	Version 1.0	PRT temperature - Ohms
2013-01-08 11:23:15.173	98.919899	Ohms	Version 1.0	PRT temperature - Ohms
2013-01-08 11:23:16.173	98.9225845	Ohms	Version 1.0	PRT temperature - Ohms
2013-01-08 11:23:17.173	98.9255371	Ohms	Version 1.0	PRT temperature - Ohms
2013-01-08 11:23:18.173	98.926651	Ohms	Version 1.0	PRT temperature - Ohms
2013-01-08 11:23:19.173	98.9279251	Ohms	Version 1.0	PRT temperature - Ohms
2013-01-08 11:23:20.173	98.9288864	Ohms	Version 1.0	PRT temperature - Ohms
2013-01-08 11:23:21.173	98.9288177	Ohms	Version 1.0	PRT temperature - Ohms
2013-01-08 11:23:22.173	98.9293976	Ohms	Version 1.0	PRT temperature - Ohms
2013-01-08 11:23:23.173	98.9287262	Ohms	Version 1.0	PRT temperature - Ohms
2013-01-08 11:23:24.173	98.9288788	Ohms	Version 1.0	PRT temperature - Ohms
2013-01-08 11:23:25.173	98.9290314	Ohms	Version 1.0	PRT temperature - Ohms
2013-01-08 11:23:26.173	98.9297791	Ohms	Version 1.0	PRT temperature - Ohms
2013-01-08 11:23:27.173	98.9291	Ohms	Version 1.0	PRT temperature - Ohms
2013-01-08 11:23:28.173	98.9285812	Ohms	Version 1.0	PRT temperature - Ohms
2013-01-08 11:23:29.173	98.9278336	Ohms	Version 1.0	PRT temperature - Ohms
2013-01-08 11:23:30.173	98.9278183	Ohms	Version 1.0	PRT temperature - Ohms
2013-01-08 11:23:31.173	98.9276733	Ohms	Version 1.0	PRT temperature - Ohms
2013-01-08 11:23:32.173	98.9271011	Ohms	Version 1.0	PRT temperature - Ohms
2013-01-08 11:23:33.173	98.9261322	Ohms	Version 1.0	PRT temperature - Ohms
2013-01-08 11:23:34.173	98.9256134	Ohms	Version 1.0	PRT temperature - Ohms
2013-01-08 11:23:35.173	98.9247131	Ohms	Version 1.0	PRT temperature - Ohms
2013-01-08 11:23:36.173	98.9256363	Ohms	Version 1.0	PRT temperature - Ohms
2013-01-08 11:23:37.173	98.9266815	Ohms	Version 1.0	PRT temperature - Ohms
2013-01-08 11:23:38.173	98.9286499	Ohms	Version 1.0	PRT temperature - Ohms
2013-01-08 11:23:39.173	98.9300613	Ohms	Version 1.0	PRT temperature - Ohms
2013-01-08 11:23:40.173	98.9320679	Ohms	Version 1.0	PRT temperature - Ohms
2013-01-08 11:23:41.173	98.9326172	Ohms	Version 1.0	PRT temperature - Ohms
2013-01-08 11:23:42.173	98.9334259	Ohms	Version 1.0	PRT temperature - Ohms
2013-01-08 11:23:43.173	98.9326782	Ohms	Version 1.0	PRT temperature - Ohms
2013-01-08 11:23:44.173	98.9330444	Ohms	Version 1.0	PRT temperature - Ohms
2013-01-08 11:23:45.173	98.9328156	Ohms	Version 1.0	PRT temperature - Ohms
2013-01-08 11:23:46.173	98.9334412	Ohms	Version 1.0	PRT temperature - Ohms
2013-01-08 11:23:47.173	98.933075	Ohms	Version 1.0	PRT temperature - Ohms
2013-01-08 11:23:48.173	98.9327774	Ohms	Version 1.0	PRT temperature - Ohms
2013-01-08 11:23:49.173	98.9332275	Ohms	Version 1.0	PRT temperature - Ohms
2013-01-08 11:23:50.173	98.9341583	Ohms	Version 1.0	PRT temperature - Ohms
2013-01-08 11:23:51.173	98.934845	Ohms	Version 1.0	PRT temperature - Ohms
2013-01-08 11:23:52.173	98.9361877	Ohms	Version 1.0	PRT temperature - Ohms
2013-01-08 11:23:53.173	98.9369354	Ohms	Version 1.0	PRT temperature - Ohms
2013-01-08 11:23:54.173	98.9388504	Ohms	Version 1.0	PRT temperature - Ohms
2013-01-08 11:23:55.173	98.9407959	Ohms	Version 1.0	PRT temperature - Ohms
2013-01-08 11:23:56.173	98.9425125	Ohms	Version 1.0	PRT temperature - Ohms
2013-01-08 11:23:57.173	98.943779	Ohms	Version 1.0	PRT temperature - Ohms
2013-01-08 11:23:58.173	98.9454193	Ohms	Version 1.0	PRT temperature - Ohms
2013-01-08 11:23:59.173	98.9462662	Ohms	Version 1.0	PRT temperature - Ohms
2013-01-08 11:24:00.173	98.9473114	Ohms	Version 1.0	PRT temperature - Ohms
2013-01-08 11:24:01.173	98.949028	Ohms	Version 1.0	PRT temperature - Ohms
2013-01-08 11:24:02.173	98.9506683	Ohms	Version 1.0	PRT temperature - Ohms
2013-01-08 11:24:03.173	98.9509888	Ohms	Version 1.0	PRT temperature - Ohms
2013-01-08 11:24:04.173	98.9520874	Ohms	Version 1.0	PRT temperature - Ohms
2013-01-08 11:24:05.173	98.9522476	Ohms	Version 1.0	PRT temperature - Ohms
2013-01-08 11:24:06.173	98.9531555	Ohms	Version 1.0	PRT temperature - Ohms
2013-01-08 11:24:07.173	98.9524994	Ohms	Version 1.0	PRT temperature - Ohms
2013-01-08 11:24:08.173	98.9536972	Ohms	Version 1.0	PRT temperature - Ohms
2013-01-08 11:24:09.173	98.9539185	Ohms	Version 1.0	PRT temperature - Ohms
2013-01-08 11:24:10.173	98.9545898	Ohms	Version 1.0	PRT temperature - Ohms
2013-01-08 11:24:11.173	98.9562988	Ohms	Version 1.0	PRT temperature - Ohms
2013-01-08 11:24:12.173	98.9569626	Ohms	Version 1.0	PRT temperature - Ohms
2013-01-08 11:24:13.173	98.957695	Ohms	Version 1.0	PRT temperature - Ohms
2013-01-08 11:24:14.173	98.9582825	Ohms	Version 1.0	PRT temperature - Ohms
2013-01-08 11:24:15.173	98.9585648	Ohms	Version 1.0	PRT temperature - Ohms
2013-01-08 11:24:16.173	98.9580307	Ohms	Version 1.0	PRT temperature - Ohms
2013-01-08 11:24:17.173	98.9572754	Ohms	Version 1.0	PRT temperature - Ohms
2013-01-08 11:24:18.173	98.9565201	Ohms	Version 1.0	PRT temperature - Ohms
2013-01-08 11:24:19.173	98.9553986	Ohms	Version 1.0	PRT temperature - Ohms
2013-01-08 11:24:20.173	98.9558334	Ohms	Version 1.0	PRT temperature - Ohms
2013-01-08 11:24:21.173	98.955574	Ohms	Version 1.0	PRT temperature - Ohms
2013-01-08 11:24:22.173	98.9571381	Ohms	Version 1.0	PRT temperature - Ohms
2013-01-08 11:24:23.173	98.9584808	Ohms	Version 1.0	PRT temperature - Ohms
2013-01-08 11:24:24.173	98.9603424	Ohms	Version 1.0	PRT temperature - Ohms
2013-01-08 11:24:25.173	98.961319	Ohms	Version 1.0	PRT temperature - Ohms
2013-01-08 11:24:26.173	98.9622116	Ohms	Version 1.0	PRT temperature - Ohms
2013-01-08 11:24:27.173	98.9621353	Ohms	Version 1.0	PRT temperature - Ohms
2013-01-08 11:24:28.173	98.9632187	Ohms	Version 1.0	PRT temperature - Ohms
2013-01-08 11:24:29.173	98.9638901	Ohms	Version 1.0	PRT temperature - Ohms
2013-01-08 11:24:30.173	98.9627762	Ohms	Version 1.0	PRT temperature - Ohms
2013-01-08 11:24:31.173	98.9615097	Ohms	Version 1.0	PRT temperature - Ohms
2013-01-08 11:24:32.173	98.9617004	Ohms	Version 1.0	PRT temperature - Ohms
2013-01-08 11:24:33.173	98.9587173	Ohms	Version 1.0	PRT temperature - Ohms
2013-01-08 11:24:34.173	98.9588699	Ohms	Version 1.0	PRT temperature - Ohms
2013-01-08 11:24:35.173	98.9578476	Ohms	Version 1.0	PRT temperature - Ohms
2013-01-08 11:24:36.173	98.9578094	Ohms	Version 1.0	PRT temperature - Ohms
2013-01-08 11:24:37.173	98.9595947	Ohms	Version 1.0	PRT temperature - Ohms
2013-01-08 11:24:38.173	98.9610062	Ohms	Version 1.0	PRT temperature - Ohms
2013-01-08 11:24:39.173	98.9611588	Ohms	Version 1.0	PRT temperature - Ohms
2013-01-08 11:24:40.173	98.9617462	Ohms	Version 1.0	PRT temperature - Ohms
2013-01-08 11:24:41.173	98.9620438	Ohms	Version 1.0	PRT temperature - Ohms
2013-01-08 11:24:42.173	98.9612122	Ohms	Version 1.0	PRT temperature - Ohms
2013-01-08 11:24:43.173	98.9612122	Ohms	Version 1.0	PRT temperature - Ohms
2013-01-08 11:24:44.173	98.9638138	Ohms	Version 1.0	PRT temperature - Ohms
2013-01-08 11:24:45.173	98.9646683	Ohms	Version 1.0	PRT temperature - Ohms
2013-01-08 11:24:46.173	98.9656982	Ohms	Version 1.0	PRT temperature - Ohms
2013-01-08 11:24:47.173	98.9667435	Ohms	Version 1.0	PRT temperature - Ohms
2013-01-08 11:24:48.173	98.9671936	Ohms	Version 1.0	PRT temperature - Ohms
2013-01-08 11:24:49.173	98.9679337	Ohms	Version 1.0	PRT temperature - Ohms
2013-01-08 11:24:50.173	98.9675293	Ohms	Version 1.0	PRT temperature - Ohms
2013-01-08 11:24:51.173	98.9676056	Ohms	Version 1.0	PRT temperature - Ohms
2013-01-08 11:24:52.173	98.9682999	Ohms	Version 1.0	PRT temperature - Ohms
2013-01-08 11:24:53.173	98.9672546	Ohms	Version 1.0	PRT temperature - Ohms
2013-01-08 11:24:54.173	98.9668045	Ohms	Version 1.0	PRT temperature - Ohms
2013-01-08 11:24:55.173	98.9644165	Ohms	Version 1.0	PRT temperature - Ohms
2013-01-08 11:24:56.173	98.9634094	Ohms	Version 1.0	PRT temperature - Ohms
2013-01-08 11:24:57.173	98.9613953	Ohms	Version 1.0	PRT temperature - Ohms
2013-01-08 11:24:58.173	98.9598694	Ohms	Version 1.0	PRT temperature - Ohms
2013-01-08 11:24:59.173	98.9573517	Ohms	Version 1.0	PRT temperature - Ohms
2013-01-08 11:25:00.173	98.9554138	Ohms	Version 1.0	PRT temperature - Ohms
2013-01-08 11:25:01.173	98.9531097	Ohms	Version 1.0	PRT temperature - Ohms
2013-01-08 11:25:02.173	98.9512253	Ohms	Version 1.0	PRT temperature - Ohms
2013-01-08 11:25:03.173	98.9506378	Ohms	Version 1.0	PRT temperature - Ohms
2013-01-08 11:25:04.173	98.9497452	Ohms	Version 1.0	PRT temperature - Ohms
2013-01-08 11:25:05.173	98.9492188	Ohms	Version 1.0	PRT temperature - Ohms
2013-01-08 11:25:06.173	98.9495239	Ohms	Version 1.0	PRT temperature - Ohms
2013-01-08 11:25:07.173	98.9508896	Ohms	Version 1.0	PRT temperature - Ohms
2013-01-08 11:25:08.173	98.9526062	Ohms	Version 1.0	PRT temperature - Ohms
2013-01-08 11:25:09.173	98.9535675	Ohms	Version 1.0	PRT temperature - Ohms
2013-01-08 11:25:10.173	98.9557648	Ohms	Version 1.0	PRT temperature - Ohms
2013-01-08 11:25:11.173	98.9580765	Ohms	Version 1.0	PRT temperature - Ohms
2013-01-08 11:25:12.173	98.9596024	Ohms	Version 1.0	PRT temperature - Ohms
2013-01-08 11:25:13.173	98.9608002	Ohms	Version 1.0	PRT temperature - Ohms
2013-01-08 11:25:14.173	98.9617691	Ohms	Version 1.0	PRT temperature - Ohms
2013-01-08 11:25:15.173	98.9628143	Ohms	Version 1.0	PRT temperature - Ohms
2013-01-08 11:25:16.173	98.9634094	Ohms	Version 1.0	PRT temperature - Ohms
2013-01-08 11:25:17.173	98.9633713	Ohms	Version 1.0	PRT temperature - Ohms
2013-01-08 11:25:18.173	98.9646301	Ohms	Version 1.0	PRT temperature - Ohms
2013-01-08 11:25:19.173	98.9643326	Ohms	Version 1.0	PRT temperature - Ohms
2013-01-08 11:25:20.173	98.9645538	Ohms	Version 1.0	PRT temperature - Ohms
2013-01-08 11:25:21.173	98.9653778	Ohms	Version 1.0	PRT temperature - Ohms
2013-01-08 11:25:22.173	98.9658279	Ohms	Version 1.0	PRT temperature - Ohms
2013-01-08 11:25:23.173	98.9664993	Ohms	Version 1.0	PRT temperature - Ohms
2013-01-08 11:25:24.173	98.9671021	Ohms	Version 1.0	PRT temperature - Ohms
2013-01-08 11:25:25.173	98.9661331	Ohms	Version 1.0	PRT temperature - Ohms
2013-01-08 11:25:26.173	98.9669495	Ohms	Version 1.0	PRT temperature - Ohms
2013-01-08 11:25:27.173	98.9654922	Ohms	Version 1.0	PRT temperature - Ohms
2013-01-08 11:25:28.173	98.9663086	Ohms	Version 1.0	PRT temperature - Ohms
2013-01-08 11:25:29.173	98.9662247	Ohms	Version 1.0	PRT temperature - Ohms
2013-01-08 11:25:30.173	98.9654617	Ohms	Version 1.0	PRT temperature - Ohms
2013-01-08 11:25:31.173	98.9651489	Ohms	Version 1.0	PRT temperature - Ohms
2013-01-08 11:25:32.173	98.9639053	Ohms	Version 1.0	PRT temperature - Ohms
2013-01-08 11:25:33.173	98.9624863	Ohms	Version 1.0	PRT temperature - Ohms
2013-01-08 11:25:34.173	98.9636078	Ohms	Version 1.0	PRT temperature - Ohms
2013-01-08 11:25:35.173	98.9612198	Ohms	Version 1.0	PRT temperature - Ohms
2013-01-08 11:25:36.173	98.9604492	Ohms	Version 1.0	PRT temperature - Ohms
2013-01-08 11:25:37.173	98.9588928	Ohms	Version 1.0	PRT temperature - Ohms
2013-01-08 11:25:38.173	98.9570312	Ohms	Version 1.0	PRT temperature - Ohms
2013-01-08 11:25:39.173	98.9554825	Ohms	Version 1.0	PRT temperature - Ohms
2013-01-08 11:25:40.173	98.9552612	Ohms	Version 1.0	PRT temperature - Ohms
2013-01-08 11:25:41.173	98.9556427	Ohms	Version 1.0	PRT temperature - Ohms
2013-01-08 11:25:42.173	98.9526443	Ohms	Version 1.0	PRT temperature - Ohms
2013-01-08 11:25:43.173	98.953537	Ohms	Version 1.0	PRT temperature - Ohms
2013-01-08 11:25:44.173	98.9527206	Ohms	Version 1.0	PRT temperature - Ohms
2013-01-08 11:25:45.173	98.9489288	Ohms	Version 1.0	PRT temperature - Ohms
2013-01-08 11:25:46.173	98.9494476	Ohms	Version 1.0	PRT temperature - Ohms
2013-01-08 11:25:47.173	98.9473648	Ohms	Version 1.0	PRT temperature - Ohms
2013-01-08 11:25:48.173	98.9457245	Ohms	Version 1.0	PRT temperature - Ohms
2013-01-08 11:25:49.173	98.9456787	Ohms	Version 1.0	PRT temperature - Ohms
2013-01-08 11:25:50.173	98.9460526	Ohms	Version 1.0	PRT temperature - Ohms
2013-01-08 11:25:51.173	98.9441833	Ohms	Version 1.0	PRT temperature - Ohms
2013-01-08 11:25:52.173	98.9438858	Ohms	Version 1.0	PRT temperature - Ohms
2013-01-08 11:25:53.173	98.942543	Ohms	Version 1.0	PRT temperature - Ohms
2013-01-08 11:25:54.173	98.9432144	Ohms	Version 1.0	PRT temperature - Ohms
2013-01-08 11:25:55.173	98.9423981	Ohms	Version 1.0	PRT temperature - Ohms
2013-01-08 11:25:56.173	98.9429932	Ohms	Version 1.0	PRT temperature - Ohms
2013-01-08 11:25:57.173	98.9441833	Ohms	Version 1.0	PRT temperature - Ohms
2013-01-08 11:25:58.173	98.9461975	Ohms	Version 1.0	PRT temperature - Ohms
2013-01-08 11:25:59.173	98.9482117	Ohms	Version 1.0	PRT temperature - Ohms
2013-01-08 11:26:00.173	98.9492493	Ohms	Version 1.0	PRT temperature - Ohms
2013-01-08 11:26:01.173	98.9494019	Ohms	Version 1.0	PRT temperature - Ohms
2013-01-08 11:26:02.173	98.9488525	Ohms	Version 1.0	PRT temperature - Ohms
2013-01-08 11:26:03.173	98.9479523	Ohms	Version 1.0	PRT temperature - Ohms
2013-01-08 11:26:04.173	98.9475098	Ohms	Version 1.0	PRT temperature - Ohms
2013-01-08 11:26:05.173	98.9470291	Ohms	Version 1.0	PRT temperature - Ohms
2013-01-08 11:26:06.173	98.9468765	Ohms	Version 1.0	PRT temperature - Ohms
2013-01-08 11:26:07.173	98.9462814	Ohms	Version 1.0	PRT temperature - Ohms
2013-01-08 11:26:08.173	98.9454651	Ohms	Version 1.0	PRT temperature - Ohms
2013-01-08 11:26:09.173	98.9461288	Ohms	Version 1.0	PRT temperature - Ohms
2013-01-08 11:26:10.173	98.9464188	Ohms	Version 1.0	PRT temperature - Ohms
2013-01-08 11:26:11.173	98.946846	Ohms	Version 1.0	PRT temperature - Ohms
2013-01-08 11:26:12.173	98.9473877	Ohms	Version 1.0	PRT temperature - Ohms
2013-01-08 11:26:13.173	98.9469986	Ohms	Version 1.0	PRT temperature - Ohms
2013-01-08 11:26:14.173	98.947197	Ohms	Version 1.0	PRT temperature - Ohms
2013-01-08 11:26:15.173	98.9469528	Ohms	Version 1.0	PRT temperature - Ohms
2013-01-08 11:26:16.173	98.9464722	Ohms	Version 1.0	PRT temperature - Ohms
2013-01-08 11:26:17.173	98.9464569	Ohms	Version 1.0	PRT temperature - Ohms
2013-01-08 11:26:18.173	98.9457016	Ohms	Version 1.0	PRT temperature - Ohms
2013-01-08 11:26:19.173	98.9445038	Ohms	Version 1.0	PRT temperature - Ohms
2013-01-08 11:26:20.173	98.9439697	Ohms	Version 1.0	PRT temperature - Ohms
2013-01-08 11:26:21.173	98.9429398	Ohms	Version 1.0	PRT temperature - Ohms
2013-01-08 11:26:22.173	98.9433212	Ohms	Version 1.0	PRT temperature - Ohms
2013-01-08 11:26:23.173	98.9434128	Ohms	Version 1.0	PRT temperature - Ohms
2013-01-08 11:26:24.173	98.943512	Ohms	Version 1.0	PRT temperature - Ohms
2013-01-08 11:26:25.173	98.9437561	Ohms	Version 1.0	PRT temperature - Ohms
2013-01-08 11:26:26.173	98.943779	Ohms	Version 1.0	PRT temperature - Ohms
2013-01-08 11:26:27.173	98.9440765	Ohms	Version 1.0	PRT temperature - Ohms
2013-01-08 11:26:28.173	98.9446945	Ohms	Version 1.0	PRT temperature - Ohms
2013-01-08 11:26:29.173	98.9450912	Ohms	Version 1.0	PRT temperature - Ohms
2013-01-08 11:26:30.173	98.9444962	Ohms	Version 1.0	PRT temperature - Ohms
2013-01-08 11:26:31.173	98.9444199	Ohms	Version 1.0	PRT temperature - Ohms
2013-01-08 11:26:32.173	98.9448624	Ohms	Version 1.0	PRT temperature - Ohms
2013-01-08 11:26:33.173	98.9438858	Ohms	Version 1.0	PRT temperature - Ohms
2013-01-08 11:26:34.173	98.9435043	Ohms	Version 1.0	PRT temperature - Ohms
2013-01-08 11:26:35.173	98.9448395	Ohms	Version 1.0	PRT temperature - Ohms
2013-01-08 11:26:36.173	98.9436417	Ohms	Version 1.0	PRT temperature - Ohms
2013-01-08 11:26:37.173	98.9440918	Ohms	Version 1.0	PRT temperature - Ohms
2013-01-08 11:26:38.173	98.9435577	Ohms	Version 1.0	PRT temperature - Ohms
2013-01-08 11:26:39.173	98.9418411	Ohms	Version 1.0	PRT temperature - Ohms
2013-01-08 11:26:40.173	98.9414749	Ohms	Version 1.0	PRT temperature - Ohms
2013-01-08 11:26:41.173	98.9402161	Ohms	Version 1.0	PRT temperature - Ohms
2013-01-08 11:26:42.173	98.9382782	Ohms	Version 1.0	PRT temperature - Ohms
2013-01-08 11:26:43.173	98.9370956	Ohms	Version 1.0	PRT temperature - Ohms
2013-01-08 11:26:44.173	98.9359055	Ohms	Version 1.0	PRT temperature - Ohms
2013-01-08 11:26:45.173	98.9359283	Ohms	Version 1.0	PRT temperature - Ohms
2013-01-08 11:26:46.173	98.9350357	Ohms	Version 1.0	PRT temperature - Ohms
2013-01-08 11:26:47.173	98.9349136	Ohms	Version 1.0	PRT temperature - Ohms
2013-01-08 11:26:48.173	98.9347992	Ohms	Version 1.0	PRT temperature - Ohms
2013-01-08 11:26:49.173	98.9345779	Ohms	Version 1.0	PRT temperature - Ohms
2013-01-08 11:26:50.173	98.9342041	Ohms	Version 1.0	PRT temperature - Ohms
2013-01-08 11:26:51.173	98.9332352	Ohms	Version 1.0	PRT temperature - Ohms
2013-01-08 11:26:52.173	98.9332352	Ohms	Version 1.0	PRT temperature - Ohms
2013-01-08 11:26:53.173	98.931282	Ohms	Version 1.0	PRT temperature - Ohms
2013-01-08 11:26:54.173	98.9307861	Ohms	Version 1.0	PRT temperature - Ohms
2013-01-08 11:26:55.173	98.9311447	Ohms	Version 1.0	PRT temperature - Ohms
2013-01-08 11:26:56.173	98.9324722	Ohms	Version 1.0	PRT temperature - Ohms
2013-01-08 11:26:57.173	98.9365616	Ohms	Version 1.0	PRT temperature - Ohms
2013-01-08 11:26:58.173	98.9397507	Ohms	Version 1.0	PRT temperature - Ohms
2013-01-08 11:26:59.173	98.941391	Ohms	Version 1.0	PRT temperature - Ohms
2013-01-08 11:27:00.173	98.9454193	Ohms	Version 1.0	PRT temperature - Ohms
2013-01-08 11:27:01.173	98.9467621	Ohms	Version 1.0	PRT temperature - Ohms
2013-01-08 11:27:02.173	98.9481201	Ohms	Version 1.0	PRT temperature - Ohms
2013-01-08 11:27:03.173	98.9485779	Ohms	Version 1.0	PRT temperature - Ohms
2013-01-08 11:27:04.173	98.9483719	Ohms	Version 1.0	PRT temperature - Ohms
2013-01-08 11:27:05.173	98.9479752	Ohms	Version 1.0	PRT temperature - Ohms
2013-01-08 11:27:06.173	98.947464	Ohms	Version 1.0	PRT temperature - Ohms
2013-01-08 11:27:07.173	98.9482117	Ohms	Version 1.0	PRT temperature - Ohms
2013-01-08 11:27:08.173	98.9501495	Ohms	Version 1.0	PRT temperature - Ohms
2013-01-08 11:27:09.173	98.9509659	Ohms	Version 1.0	PRT temperature - Ohms
2013-01-08 11:27:10.173	98.9517517	Ohms	Version 1.0	PRT temperature - Ohms
2013-01-08 11:27:11.173	98.9521942	Ohms	Version 1.0	PRT temperature - Ohms
2013-01-08 11:27:12.173	98.9524002	Ohms	Version 1.0	PRT temperature - Ohms
2013-01-08 11:27:13.173	98.9526825	Ohms	Version 1.0	PRT temperature - Ohms
2013-01-08 11:27:14.173	98.9530487	Ohms	Version 1.0	PRT temperature - Ohms
2013-01-08 11:27:15.173	98.9519196	Ohms	Version 1.0	PRT temperature - Ohms
2013-01-08 11:27:16.173	98.9513931	Ohms	Version 1.0	PRT temperature - Ohms
2013-01-08 11:27:17.173	98.9506531	Ohms	Version 1.0	PRT temperature - Ohms
2013-01-08 11:27:18.173	98.9503555	Ohms	Version 1.0	PRT temperature - Ohms
2013-01-08 11:27:19.173	98.950798	Ohms	Version 1.0	PRT temperature - Ohms
2013-01-08 11:27:20.173	98.9514694	Ohms	Version 1.0	PRT temperature - Ohms
2013-01-08 11:27:21.173	98.9533234	Ohms	Version 1.0	PRT temperature - Ohms
2013-01-08 11:27:22.173	98.9550247	Ohms	Version 1.0	PRT temperature - Ohms
2013-01-08 11:27:23.173	98.9561234	Ohms	Version 1.0	PRT temperature - Ohms
2013-01-08 11:27:24.173	98.9577103	Ohms	Version 1.0	PRT temperature - Ohms
2013-01-08 11:27:25.173	98.958313	Ohms	Version 1.0	PRT temperature - Ohms
2013-01-08 11:27:26.173	98.9596329	Ohms	Version 1.0	PRT temperature - Ohms
2013-01-08 11:27:27.173	98.9606323	Ohms	Version 1.0	PRT temperature - Ohms
2013-01-08 11:27:28.173	98.9617233	Ohms	Version 1.0	PRT temperature - Ohms
2013-01-08 11:27:29.173	98.9618301	Ohms	Version 1.0	PRT temperature - Ohms
2013-01-08 11:27:30.173	98.9626389	Ohms	Version 1.0	PRT temperature - Ohms
2013-01-08 11:27:31.173	98.9629364	Ohms	Version 1.0	PRT temperature - Ohms
2013-01-08 11:27:32.173	98.9629364	Ohms	Version 1.0	PRT temperature - Ohms
2013-01-08 11:27:33.173	98.9631653	Ohms	Version 1.0	PRT temperature - Ohms
2013-01-08 11:27:34.173	98.9642181	Ohms	Version 1.0	PRT temperature - Ohms
2013-01-08 11:27:35.173	98.9651108	Ohms	Version 1.0	PRT temperature - Ohms
2013-01-08 11:27:36.173	98.96698	Ohms	Version 1.0	PRT temperature - Ohms
2013-01-08 11:27:37.173	98.9695816	Ohms	Version 1.0	PRT temperature - Ohms
2013-01-08 11:27:38.173	98.9715958	Ohms	Version 1.0	PRT temperature - Ohms
2013-01-08 11:27:39.173	98.9724197	Ohms	Version 1.0	PRT temperature - Ohms
2013-01-08 11:27:40.173	98.9721451	Ohms	Version 1.0	PRT temperature - Ohms
2013-01-08 11:27:41.173	98.9728546	Ohms	Version 1.0	PRT temperature - Ohms
2013-01-08 11:29:03.483	98.9500656	Ohms	Version 1.0	PRT temperature - Ohms
2013-01-08 11:29:04.483	98.9498367	Ohms	Version 1.0	PRT temperature - Ohms
2013-01-08 11:29:05.483	98.9486465	Ohms	Version 1.0	PRT temperature - Ohms
2013-01-08 11:29:06.483	98.9498367	Ohms	Version 1.0	PRT temperature - Ohms
2013-01-08 11:29:07.483	98.9503021	Ohms	Version 1.0	PRT temperature - Ohms
2013-01-08 11:29:08.483	98.9494934	Ohms	Version 1.0	PRT temperature - Ohms
2013-01-08 11:29:09.483	98.9496613	Ohms	Version 1.0	PRT temperature - Ohms
2013-01-08 11:29:10.483	98.9486389	Ohms	Version 1.0	PRT temperature - Ohms
2013-01-08 11:29:11.483	98.9485779	Ohms	Version 1.0	PRT temperature - Ohms
2013-01-08 11:29:12.483	98.9481583	Ohms	Version 1.0	PRT temperature - Ohms
2013-01-08 11:29:13.483	98.9478607	Ohms	Version 1.0	PRT temperature - Ohms
2013-01-08 11:29:14.483	98.947319	Ohms	Version 1.0	PRT temperature - Ohms
2013-01-08 11:29:15.483	98.9465332	Ohms	Version 1.0	PRT temperature - Ohms
2013-01-08 11:29:16.483	98.9454422	Ohms	Version 1.0	PRT temperature - Ohms
2013-01-08 11:29:17.483	98.9453583	Ohms	Version 1.0	PRT temperature - Ohms
2013-01-08 11:29:18.483	98.9435043	Ohms	Version 1.0	PRT temperature - Ohms
2013-01-08 11:29:19.483	98.9429855	Ohms	Version 1.0	PRT temperature - Ohms
2013-01-08 11:29:20.483	98.9427719	Ohms	Version 1.0	PRT temperature - Ohms
2013-01-08 11:29:21.483	98.9409103	Ohms	Version 1.0	PRT temperature - Ohms
2013-01-08 11:29:22.483	98.9405441	Ohms	Version 1.0	PRT temperature - Ohms
2013-01-08 11:29:23.483	98.9383774	Ohms	Version 1.0	PRT temperature - Ohms
2013-01-08 11:29:24.483	98.9384537	Ohms	Version 1.0	PRT temperature - Ohms
2013-01-08 11:29:25.483	98.9378586	Ohms	Version 1.0	PRT temperature - Ohms
2013-01-08 11:29:26.483	98.935791	Ohms	Version 1.0	PRT temperature - Ohms
2013-01-08 11:29:27.483	98.9349823	Ohms	Version 1.0	PRT temperature - Ohms
2013-01-08 11:29:28.483	98.9330597	Ohms	Version 1.0	PRT temperature - Ohms
2013-01-08 11:29:29.483	98.9317169	Ohms	Version 1.0	PRT temperature - Ohms
2013-01-08 11:29:30.483	98.9300919	Ohms	Version 1.0	PRT temperature - Ohms
2013-01-08 11:29:31.483	98.9271317	Ohms	Version 1.0	PRT temperature - Ohms
2013-01-08 11:29:32.483	98.9266052	Ohms	Version 1.0	PRT temperature - Ohms
2013-01-08 11:29:33.483	98.9269333	Ohms	Version 1.0	PRT temperature - Ohms
2013-01-08 11:29:34.483	98.9264984	Ohms	Version 1.0	PRT temperature - Ohms
2013-01-08 11:29:35.483	98.9259033	Ohms	Version 1.0	PRT temperature - Ohms
2013-01-08 11:29:36.483	98.9270706	Ohms	Version 1.0	PRT temperature - Ohms
2013-01-08 11:29:37.483	98.9284592	Ohms	Version 1.0	PRT temperature - Ohms
2013-01-08 11:29:38.483	98.9286041	Ohms	Version 1.0	PRT temperature - Ohms
2013-01-08 11:29:39.483	98.928688	Ohms	Version 1.0	PRT temperature - Ohms
2013-01-08 11:29:40.483	98.9268265	Ohms	Version 1.0	PRT temperature - Ohms
2013-01-08 11:29:41.483	98.9270477	Ohms	Version 1.0	PRT temperature - Ohms
2013-01-08 11:29:42.483	98.9260101	Ohms	Version 1.0	PRT temperature - Ohms
2013-01-08 11:29:43.483	98.9260864	Ohms	Version 1.0	PRT temperature - Ohms
2013-01-08 11:29:44.483	98.9241486	Ohms	Version 1.0	PRT temperature - Ohms
2013-01-08 11:29:45.483	98.9242172	Ohms	Version 1.0	PRT temperature - Ohms
2013-01-08 11:29:46.483	98.9234772	Ohms	Version 1.0	PRT temperature - Ohms
2013-01-08 11:29:47.483	98.9228821	Ohms	Version 1.0	PRT temperature - Ohms
2013-01-08 11:29:48.483	98.9226532	Ohms	Version 1.0	PRT temperature - Ohms
2013-01-08 11:29:49.483	98.9242554	Ohms	Version 1.0	PRT temperature - Ohms
2013-01-08 11:29:50.483	98.9255905	Ohms	Version 1.0	PRT temperature - Ohms
2013-01-08 11:29:51.483	98.928894	Ohms	Version 1.0	PRT temperature - Ohms
2013-01-08 11:29:52.483	98.9314117	Ohms	Version 1.0	PRT temperature - Ohms
2013-01-08 11:29:53.483	98.9338608	Ohms	Version 1.0	PRT temperature - Ohms
2013-01-08 11:29:54.483	98.9347305	Ohms	Version 1.0	PRT temperature - Ohms
2013-01-08 11:29:55.483	98.9364929	Ohms	Version 1.0	PRT temperature - Ohms
2013-01-08 11:29:56.483	98.9380112	Ohms	Version 1.0	PRT temperature - Ohms
2013-01-08 11:29:57.483	98.9373245	Ohms	Version 1.0	PRT temperature - Ohms
2013-01-08 11:29:58.483	98.9373856	Ohms	Version 1.0	PRT temperature - Ohms
2013-01-08 11:29:59.483	98.9361954	Ohms	Version 1.0	PRT temperature - Ohms
