# Supplementary material for: A Transparent and Transferable Framework for Tracking Quality Information in Large Datasets
Source: PLoS One. 2014 Nov 7;9(11):e112249. doi: 10.1371/journal.pone.0112249 (PMC4224478; doi:10.1371/journal.pone.0112249)
Supplement: Data S1 — The triple redundant air aspirated temperature data used in the manuscript are provided in the zip file “Data S1”. The zip files includes two directories: Directory “Final Modified Data” contains the calibrated error-injected data and directory “Raw Data” provides the uncalibrated raw sensor measurements from the three PRTs together with their calibration equations and sensor specific calibration coefficients. (ZIP) [file pone.0112249.s001.zip › temperature.data/Raw Data/NEON.D10.RS1.DP0.00003.001.001.001.004.003.CSV]

# Data from NEON Inc.
# This data is provided under the terms of the NEON data policy included in this data download.
# Data Product ID: NEON.D10.RS1.DP0.00003.001.001.001.004.003
# Data Product Name: Data product Triple Aspirated Air temperature	Level 4	replica 3
# Site: D10 Central Plains	Sterling
# Geographic coordinates (lat/long): 40.461903/-103.029297
# Query Citation Code: 8A8D036515BF45969CD7F79790314406
# Date-Time of Query Submission: 2013-07-17 19:46:27.796
# Start Date-Time for Data: 2013-01-01 00:00:00.0
# End Date-Time for Data: 2013-01-31 23:59:59.999
#
# ----------------------------------------------------
# Calibration for Data product Triple Aspirated Air temperature	Level 4	replica 3
# SensorID: PRT UID 766 data stream 0 (2012-06-12 02:21:00.0 - 2013-06-12 02:21:00.0)
# Calibration type: Curve
# Curve 1 calibration coefficients:
# C1 = -245.462
# C2 = 2.355
# C3 = 0.001
# C4 = 0
# C5 = 0
# C6 = 0
#
#Calibration Equation (Temperature Degrees C)
#Temp = C3*(Data1 ohms)^2 + C2*(Data1 ohms) + C1
#
#
Start Date	Data 1	Units	Readout Version	Value Name
2013-01-08 11:20:00.574	98.8633881	Ohms	Version 1.0	PRT temperature - Ohms
2013-01-08 11:20:01.574	98.8645706	Ohms	Version 1.0	PRT temperature - Ohms
2013-01-08 11:20:02.574	98.8665848	Ohms	Version 1.0	PRT temperature - Ohms
2013-01-08 11:20:03.574	98.8688889	Ohms	Version 1.0	PRT temperature - Ohms
2013-01-08 11:20:04.574	98.8710556	Ohms	Version 1.0	PRT temperature - Ohms
2013-01-08 11:20:05.574	98.8734665	Ohms	Version 1.0	PRT temperature - Ohms
2013-01-08 11:20:06.574	98.8742828	Ohms	Version 1.0	PRT temperature - Ohms
2013-01-08 11:20:07.574	98.8747177	Ohms	Version 1.0	PRT temperature - Ohms
2013-01-08 11:20:08.574	98.8747864	Ohms	Version 1.0	PRT temperature - Ohms
2013-01-08 11:20:09.574	98.8741913	Ohms	Version 1.0	PRT temperature - Ohms
2013-01-08 11:20:10.574	98.8742523	Ohms	Version 1.0	PRT temperature - Ohms
2013-01-08 11:20:11.574	98.8759995	Ohms	Version 1.0	PRT temperature - Ohms
2013-01-08 11:20:12.574	98.8788223	Ohms	Version 1.0	PRT temperature - Ohms
2013-01-08 11:20:13.574	98.882164	Ohms	Version 1.0	PRT temperature - Ohms
2013-01-08 11:20:14.574	98.8855057	Ohms	Version 1.0	PRT temperature - Ohms
2013-01-08 11:20:15.574	98.8888626	Ohms	Version 1.0	PRT temperature - Ohms
2013-01-08 11:20:16.574	98.8913956	Ohms	Version 1.0	PRT temperature - Ohms
2013-01-08 11:20:17.574	98.8921738	Ohms	Version 1.0	PRT temperature - Ohms
2013-01-08 11:20:18.574	98.8936615	Ohms	Version 1.0	PRT temperature - Ohms
2013-01-08 11:20:19.574	98.8939819	Ohms	Version 1.0	PRT temperature - Ohms
2013-01-08 11:20:20.574	98.8942108	Ohms	Version 1.0	PRT temperature - Ohms
2013-01-08 11:20:21.574	98.8938293	Ohms	Version 1.0	PRT temperature - Ohms
2013-01-08 11:20:22.574	98.8940659	Ohms	Version 1.0	PRT temperature - Ohms
2013-01-08 11:20:23.574	98.895256	Ohms	Version 1.0	PRT temperature - Ohms
2013-01-08 11:20:24.574	98.89608	Ohms	Version 1.0	PRT temperature - Ohms
2013-01-08 11:20:25.574	98.8973465	Ohms	Version 1.0	PRT temperature - Ohms
2013-01-08 11:20:26.574	98.8992767	Ohms	Version 1.0	PRT temperature - Ohms
2013-01-08 11:20:27.574	98.9008408	Ohms	Version 1.0	PRT temperature - Ohms
2013-01-08 11:20:28.574	98.9031677	Ohms	Version 1.0	PRT temperature - Ohms
2013-01-08 11:20:29.574	98.9043579	Ohms	Version 1.0	PRT temperature - Ohms
2013-01-08 11:20:30.574	98.9069366	Ohms	Version 1.0	PRT temperature - Ohms
2013-01-08 11:20:31.574	98.909462	Ohms	Version 1.0	PRT temperature - Ohms
2013-01-08 11:20:32.574	98.9130478	Ohms	Version 1.0	PRT temperature - Ohms
2013-01-08 11:20:33.574	98.9147644	Ohms	Version 1.0	PRT temperature - Ohms
2013-01-08 11:20:34.573	98.91716	Ohms	Version 1.0	PRT temperature - Ohms
2013-01-08 11:20:35.573	98.9184265	Ohms	Version 1.0	PRT temperature - Ohms
2013-01-08 11:20:36.573	98.9214096	Ohms	Version 1.0	PRT temperature - Ohms
2013-01-08 11:20:37.573	98.9221497	Ohms	Version 1.0	PRT temperature - Ohms
2013-01-08 11:20:38.573	98.9246979	Ohms	Version 1.0	PRT temperature - Ohms
2013-01-08 11:20:39.573	98.9264679	Ohms	Version 1.0	PRT temperature - Ohms
2013-01-08 11:20:40.573	98.9271393	Ohms	Version 1.0	PRT temperature - Ohms
2013-01-08 11:20:41.573	98.9278641	Ohms	Version 1.0	PRT temperature - Ohms
2013-01-08 11:20:42.573	98.9294434	Ohms	Version 1.0	PRT temperature - Ohms
2013-01-08 11:20:43.573	98.9312286	Ohms	Version 1.0	PRT temperature - Ohms
2013-01-08 11:20:44.573	98.9327087	Ohms	Version 1.0	PRT temperature - Ohms
2013-01-08 11:20:45.573	98.9339752	Ohms	Version 1.0	PRT temperature - Ohms
2013-01-08 11:20:46.573	98.9331589	Ohms	Version 1.0	PRT temperature - Ohms
2013-01-08 11:20:47.573	98.9357605	Ohms	Version 1.0	PRT temperature - Ohms
2013-01-08 11:20:48.573	98.9358368	Ohms	Version 1.0	PRT temperature - Ohms
2013-01-08 11:20:49.573	98.9360428	Ohms	Version 1.0	PRT temperature - Ohms
2013-01-08 11:20:50.573	98.9368515	Ohms	Version 1.0	PRT temperature - Ohms
2013-01-08 11:20:51.573	98.938446	Ohms	Version 1.0	PRT temperature - Ohms
2013-01-08 11:20:52.573	98.9396896	Ohms	Version 1.0	PRT temperature - Ohms
2013-01-08 11:20:53.573	98.9407654	Ohms	Version 1.0	PRT temperature - Ohms
2013-01-08 11:20:54.573	98.9424744	Ohms	Version 1.0	PRT temperature - Ohms
2013-01-08 11:20:55.573	98.9436951	Ohms	Version 1.0	PRT temperature - Ohms
2013-01-08 11:20:56.573	98.9453354	Ohms	Version 1.0	PRT temperature - Ohms
2013-01-08 11:20:57.573	98.9473877	Ohms	Version 1.0	PRT temperature - Ohms
2013-01-08 11:20:58.573	98.9486542	Ohms	Version 1.0	PRT temperature - Ohms
2013-01-08 11:20:59.573	98.949852	Ohms	Version 1.0	PRT temperature - Ohms
2013-01-08 11:21:00.573	98.9506683	Ohms	Version 1.0	PRT temperature - Ohms
2013-01-08 11:21:01.573	98.9507675	Ohms	Version 1.0	PRT temperature - Ohms
2013-01-08 11:21:02.573	98.9516678	Ohms	Version 1.0	PRT temperature - Ohms
2013-01-08 11:21:03.573	98.9517365	Ohms	Version 1.0	PRT temperature - Ohms
2013-01-08 11:21:04.573	98.9518127	Ohms	Version 1.0	PRT temperature - Ohms
2013-01-08 11:21:05.573	98.9506226	Ohms	Version 1.0	PRT temperature - Ohms
2013-01-08 11:21:06.573	98.9492722	Ohms	Version 1.0	PRT temperature - Ohms
2013-01-08 11:21:07.573	98.9478836	Ohms	Version 1.0	PRT temperature - Ohms
2013-01-08 11:21:08.573	98.9463806	Ohms	Version 1.0	PRT temperature - Ohms
2013-01-08 11:21:09.573	98.9443588	Ohms	Version 1.0	PRT temperature - Ohms
2013-01-08 11:21:10.573	98.942749	Ohms	Version 1.0	PRT temperature - Ohms
2013-01-08 11:21:11.573	98.9407272	Ohms	Version 1.0	PRT temperature - Ohms
2013-01-08 11:21:12.573	98.9392319	Ohms	Version 1.0	PRT temperature - Ohms
2013-01-08 11:21:13.573	98.938179	Ohms	Version 1.0	PRT temperature - Ohms
2013-01-08 11:21:14.573	98.9369888	Ohms	Version 1.0	PRT temperature - Ohms
2013-01-08 11:21:15.573	98.9369888	Ohms	Version 1.0	PRT temperature - Ohms
2013-01-08 11:21:16.573	98.9367676	Ohms	Version 1.0	PRT temperature - Ohms
2013-01-08 11:21:17.573	98.9367752	Ohms	Version 1.0	PRT temperature - Ohms
2013-01-08 11:21:18.573	98.9381866	Ohms	Version 1.0	PRT temperature - Ohms
2013-01-08 11:21:19.573	98.9380875	Ohms	Version 1.0	PRT temperature - Ohms
2013-01-08 11:21:20.573	98.9381638	Ohms	Version 1.0	PRT temperature - Ohms
2013-01-08 11:21:21.573	98.9380951	Ohms	Version 1.0	PRT temperature - Ohms
2013-01-08 11:21:22.573	98.9375763	Ohms	Version 1.0	PRT temperature - Ohms
2013-01-08 11:21:23.573	98.9370575	Ohms	Version 1.0	PRT temperature - Ohms
2013-01-08 11:21:24.573	98.9370651	Ohms	Version 1.0	PRT temperature - Ohms
2013-01-08 11:21:25.573	98.9371414	Ohms	Version 1.0	PRT temperature - Ohms
2013-01-08 11:21:26.573	98.9369965	Ohms	Version 1.0	PRT temperature - Ohms
2013-01-08 11:21:27.573	98.9364777	Ohms	Version 1.0	PRT temperature - Ohms
2013-01-08 11:21:28.573	98.9364777	Ohms	Version 1.0	PRT temperature - Ohms
2013-01-08 11:21:29.573	98.9370728	Ohms	Version 1.0	PRT temperature - Ohms
2013-01-08 11:21:30.573	98.9372253	Ohms	Version 1.0	PRT temperature - Ohms
2013-01-08 11:21:31.573	98.9360199	Ohms	Version 1.0	PRT temperature - Ohms
2013-01-08 11:21:32.573	98.9349823	Ohms	Version 1.0	PRT temperature - Ohms
2013-01-08 11:21:33.573	98.9337234	Ohms	Version 1.0	PRT temperature - Ohms
2013-01-08 11:21:34.573	98.9340973	Ohms	Version 1.0	PRT temperature - Ohms
2013-01-08 11:21:35.573	98.9337006	Ohms	Version 1.0	PRT temperature - Ohms
2013-01-08 11:21:36.573	98.9346771	Ohms	Version 1.0	PRT temperature - Ohms
2013-01-08 11:21:37.573	98.9353485	Ohms	Version 1.0	PRT temperature - Ohms
2013-01-08 11:21:38.573	98.9353485	Ohms	Version 1.0	PRT temperature - Ohms
2013-01-08 11:21:39.573	98.9352722	Ohms	Version 1.0	PRT temperature - Ohms
2013-01-08 11:21:40.573	98.9346695	Ohms	Version 1.0	PRT temperature - Ohms
2013-01-08 11:21:41.573	98.9348907	Ohms	Version 1.0	PRT temperature - Ohms
2013-01-08 11:21:42.573	98.9354782	Ohms	Version 1.0	PRT temperature - Ohms
2013-01-08 11:21:43.573	98.9359055	Ohms	Version 1.0	PRT temperature - Ohms
2013-01-08 11:21:44.573	98.9359055	Ohms	Version 1.0	PRT temperature - Ohms
2013-01-08 11:21:45.573	98.9353256	Ohms	Version 1.0	PRT temperature - Ohms
2013-01-08 11:21:46.573	98.9347229	Ohms	Version 1.0	PRT temperature - Ohms
2013-01-08 11:21:47.573	98.9342041	Ohms	Version 1.0	PRT temperature - Ohms
2013-01-08 11:21:48.573	98.9346848	Ohms	Version 1.0	PRT temperature - Ohms
2013-01-08 11:21:49.573	98.9355774	Ohms	Version 1.0	PRT temperature - Ohms
2013-01-08 11:21:50.573	98.9355011	Ohms	Version 1.0	PRT temperature - Ohms
2013-01-08 11:21:51.573	98.9351578	Ohms	Version 1.0	PRT temperature - Ohms
2013-01-08 11:21:52.573	98.9348602	Ohms	Version 1.0	PRT temperature - Ohms
2013-01-08 11:21:53.573	98.9348221	Ohms	Version 1.0	PRT temperature - Ohms
2013-01-08 11:21:54.573	98.9339981	Ohms	Version 1.0	PRT temperature - Ohms
2013-01-08 11:21:55.573	98.9328079	Ohms	Version 1.0	PRT temperature - Ohms
2013-01-08 11:21:56.573	98.932724	Ohms	Version 1.0	PRT temperature - Ohms
2013-01-08 11:21:57.573	98.9334641	Ohms	Version 1.0	PRT temperature - Ohms
2013-01-08 11:21:58.573	98.9339447	Ohms	Version 1.0	PRT temperature - Ohms
2013-01-08 11:21:59.573	98.9339447	Ohms	Version 1.0	PRT temperature - Ohms
2013-01-08 11:22:00.573	98.9341278	Ohms	Version 1.0	PRT temperature - Ohms
2013-01-08 11:22:01.573	98.9339905	Ohms	Version 1.0	PRT temperature - Ohms
2013-01-08 11:22:02.573	98.9337692	Ohms	Version 1.0	PRT temperature - Ohms
2013-01-08 11:22:03.573	98.9334717	Ohms	Version 1.0	PRT temperature - Ohms
2013-01-08 11:22:04.573	98.9335327	Ohms	Version 1.0	PRT temperature - Ohms
2013-01-08 11:22:05.573	98.932785	Ohms	Version 1.0	PRT temperature - Ohms
2013-01-08 11:22:06.573	98.9330139	Ohms	Version 1.0	PRT temperature - Ohms
2013-01-08 11:22:07.573	98.9334793	Ohms	Version 1.0	PRT temperature - Ohms
2013-01-08 11:22:08.573	98.9333344	Ohms	Version 1.0	PRT temperature - Ohms
2013-01-08 11:22:09.573	98.9325256	Ohms	Version 1.0	PRT temperature - Ohms
2013-01-08 11:22:10.573	98.9320755	Ohms	Version 1.0	PRT temperature - Ohms
2013-01-08 11:22:11.573	98.9312592	Ohms	Version 1.0	PRT temperature - Ohms
2013-01-08 11:22:12.573	98.9310684	Ohms	Version 1.0	PRT temperature - Ohms
2013-01-08 11:22:13.573	98.9302444	Ohms	Version 1.0	PRT temperature - Ohms
2013-01-08 11:22:14.573	98.9295731	Ohms	Version 1.0	PRT temperature - Ohms
2013-01-08 11:22:15.573	98.9279327	Ohms	Version 1.0	PRT temperature - Ohms
2013-01-08 11:22:16.573	98.9281616	Ohms	Version 1.0	PRT temperature - Ohms
2013-01-08 11:22:17.573	98.9276047	Ohms	Version 1.0	PRT temperature - Ohms
2013-01-08 11:22:18.573	98.9279785	Ohms	Version 1.0	PRT temperature - Ohms
2013-01-08 11:22:19.573	98.9276047	Ohms	Version 1.0	PRT temperature - Ohms
2013-01-08 11:22:20.573	98.9268951	Ohms	Version 1.0	PRT temperature - Ohms
2013-01-08 11:22:21.573	98.9264297	Ohms	Version 1.0	PRT temperature - Ohms
2013-01-08 11:22:22.573	98.9279938	Ohms	Version 1.0	PRT temperature - Ohms
2013-01-08 11:22:23.573	98.9291153	Ohms	Version 1.0	PRT temperature - Ohms
2013-01-08 11:22:24.573	98.9307556	Ohms	Version 1.0	PRT temperature - Ohms
2013-01-08 11:22:25.573	98.9311295	Ohms	Version 1.0	PRT temperature - Ohms
2013-01-08 11:22:26.573	98.9322281	Ohms	Version 1.0	PRT temperature - Ohms
2013-01-08 11:22:27.573	98.9324341	Ohms	Version 1.0	PRT temperature - Ohms
2013-01-08 11:22:28.573	98.9330826	Ohms	Version 1.0	PRT temperature - Ohms
2013-01-08 11:22:29.573	98.9333725	Ohms	Version 1.0	PRT temperature - Ohms
2013-01-08 11:22:30.573	98.9352493	Ohms	Version 1.0	PRT temperature - Ohms
2013-01-08 11:22:31.573	98.935524	Ohms	Version 1.0	PRT temperature - Ohms
2013-01-08 11:22:32.573	98.935585	Ohms	Version 1.0	PRT temperature - Ohms
2013-01-08 11:22:33.573	98.9330368	Ohms	Version 1.0	PRT temperature - Ohms
2013-01-08 11:22:34.573	98.9317627	Ohms	Version 1.0	PRT temperature - Ohms
2013-01-08 11:22:35.573	98.9322128	Ohms	Version 1.0	PRT temperature - Ohms
2013-01-08 11:22:36.573	98.9313889	Ohms	Version 1.0	PRT temperature - Ohms
2013-01-08 11:22:37.573	98.9295349	Ohms	Version 1.0	PRT temperature - Ohms
2013-01-08 11:22:38.573	98.9290161	Ohms	Version 1.0	PRT temperature - Ohms
2013-01-08 11:22:39.573	98.9285049	Ohms	Version 1.0	PRT temperature - Ohms
2013-01-08 11:22:40.573	98.9277725	Ohms	Version 1.0	PRT temperature - Ohms
2013-01-08 11:22:41.573	98.9272537	Ohms	Version 1.0	PRT temperature - Ohms
2013-01-08 11:22:42.573	98.927475	Ohms	Version 1.0	PRT temperature - Ohms
2013-01-08 11:22:43.573	98.9277344	Ohms	Version 1.0	PRT temperature - Ohms
2013-01-08 11:22:44.573	98.9299698	Ohms	Version 1.0	PRT temperature - Ohms
2013-01-08 11:22:45.573	98.9316101	Ohms	Version 1.0	PRT temperature - Ohms
2013-01-08 11:22:46.573	98.9324875	Ohms	Version 1.0	PRT temperature - Ohms
2013-01-08 11:22:47.573	98.9331512	Ohms	Version 1.0	PRT temperature - Ohms
2013-01-08 11:22:48.573	98.933815	Ohms	Version 1.0	PRT temperature - Ohms
2013-01-08 11:22:49.573	98.9340363	Ohms	Version 1.0	PRT temperature - Ohms
2013-01-08 11:22:50.573	98.9348907	Ohms	Version 1.0	PRT temperature - Ohms
2013-01-08 11:22:51.573	98.936142	Ohms	Version 1.0	PRT temperature - Ohms
2013-01-08 11:22:52.573	98.936142	Ohms	Version 1.0	PRT temperature - Ohms
2013-01-08 11:22:53.573	98.9360657	Ohms	Version 1.0	PRT temperature - Ohms
2013-01-08 11:22:54.573	98.9366226	Ohms	Version 1.0	PRT temperature - Ohms
2013-01-08 11:22:55.573	98.9349136	Ohms	Version 1.0	PRT temperature - Ohms
2013-01-08 11:22:56.573	98.9340973	Ohms	Version 1.0	PRT temperature - Ohms
2013-01-08 11:22:57.573	98.9329147	Ohms	Version 1.0	PRT temperature - Ohms
2013-01-08 11:22:58.573	98.9325562	Ohms	Version 1.0	PRT temperature - Ohms
2013-01-08 11:22:59.573	98.9319	Ohms	Version 1.0	PRT temperature - Ohms
2013-01-08 11:23:00.573	98.9318314	Ohms	Version 1.0	PRT temperature - Ohms
2013-01-08 11:23:01.573	98.9317093	Ohms	Version 1.0	PRT temperature - Ohms
2013-01-08 11:23:02.573	98.9329758	Ohms	Version 1.0	PRT temperature - Ohms
2013-01-08 11:23:03.573	98.9346848	Ohms	Version 1.0	PRT temperature - Ohms
2013-01-08 11:23:04.573	98.9375229	Ohms	Version 1.0	PRT temperature - Ohms
2013-01-08 11:23:05.573	98.9388657	Ohms	Version 1.0	PRT temperature - Ohms
2013-01-08 11:23:06.573	98.9407043	Ohms	Version 1.0	PRT temperature - Ohms
2013-01-08 11:23:07.573	98.9422684	Ohms	Version 1.0	PRT temperature - Ohms
2013-01-08 11:23:08.573	98.9422302	Ohms	Version 1.0	PRT temperature - Ohms
2013-01-08 11:23:09.573	98.9409561	Ohms	Version 1.0	PRT temperature - Ohms
2013-01-08 11:23:10.573	98.9411316	Ohms	Version 1.0	PRT temperature - Ohms
2013-01-08 11:23:11.573	98.9416504	Ohms	Version 1.0	PRT temperature - Ohms
2013-01-08 11:23:12.573	98.9416351	Ohms	Version 1.0	PRT temperature - Ohms
2013-01-08 11:23:13.573	98.9430466	Ohms	Version 1.0	PRT temperature - Ohms
2013-01-08 11:23:14.573	98.9455643	Ohms	Version 1.0	PRT temperature - Ohms
2013-01-08 11:23:15.573	98.948204	Ohms	Version 1.0	PRT temperature - Ohms
2013-01-08 11:23:16.573	98.9512634	Ohms	Version 1.0	PRT temperature - Ohms
2013-01-08 11:23:17.573	98.9542847	Ohms	Version 1.0	PRT temperature - Ohms
2013-01-08 11:23:18.573	98.9554749	Ohms	Version 1.0	PRT temperature - Ohms
2013-01-08 11:23:19.573	98.9564514	Ohms	Version 1.0	PRT temperature - Ohms
2013-01-08 11:23:20.573	98.9564514	Ohms	Version 1.0	PRT temperature - Ohms
2013-01-08 11:23:21.573	98.9563751	Ohms	Version 1.0	PRT temperature - Ohms
2013-01-08 11:23:22.573	98.9573975	Ohms	Version 1.0	PRT temperature - Ohms
2013-01-08 11:23:23.573	98.9563599	Ohms	Version 1.0	PRT temperature - Ohms
2013-01-08 11:23:24.573	98.9562836	Ohms	Version 1.0	PRT temperature - Ohms
2013-01-08 11:23:25.573	98.9568863	Ohms	Version 1.0	PRT temperature - Ohms
2013-01-08 11:23:26.573	98.9569626	Ohms	Version 1.0	PRT temperature - Ohms
2013-01-08 11:23:27.573	98.9564362	Ohms	Version 1.0	PRT temperature - Ohms
2013-01-08 11:23:28.573	98.9557648	Ohms	Version 1.0	PRT temperature - Ohms
2013-01-08 11:23:29.573	98.9550171	Ohms	Version 1.0	PRT temperature - Ohms
2013-01-08 11:23:30.573	98.9547806	Ohms	Version 1.0	PRT temperature - Ohms
2013-01-08 11:23:31.573	98.9543381	Ohms	Version 1.0	PRT temperature - Ohms
2013-01-08 11:23:32.573	98.9535446	Ohms	Version 1.0	PRT temperature - Ohms
2013-01-08 11:23:33.573	98.9524231	Ohms	Version 1.0	PRT temperature - Ohms
2013-01-08 11:23:34.573	98.9513855	Ohms	Version 1.0	PRT temperature - Ohms
2013-01-08 11:23:35.573	98.9515305	Ohms	Version 1.0	PRT temperature - Ohms
2013-01-08 11:23:36.573	98.9517822	Ohms	Version 1.0	PRT temperature - Ohms
2013-01-08 11:23:37.573	98.95327	Ohms	Version 1.0	PRT temperature - Ohms
2013-01-08 11:23:38.573	98.9556885	Ohms	Version 1.0	PRT temperature - Ohms
2013-01-08 11:23:39.573	98.9574738	Ohms	Version 1.0	PRT temperature - Ohms
2013-01-08 11:23:40.573	98.9589539	Ohms	Version 1.0	PRT temperature - Ohms
2013-01-08 11:23:41.573	98.9595795	Ohms	Version 1.0	PRT temperature - Ohms
2013-01-08 11:23:42.573	98.9599457	Ohms	Version 1.0	PRT temperature - Ohms
2013-01-08 11:23:43.573	98.9592667	Ohms	Version 1.0	PRT temperature - Ohms
2013-01-08 11:23:44.573	98.9591904	Ohms	Version 1.0	PRT temperature - Ohms
2013-01-08 11:23:45.573	98.9589615	Ohms	Version 1.0	PRT temperature - Ohms
2013-01-08 11:23:46.573	98.9587708	Ohms	Version 1.0	PRT temperature - Ohms
2013-01-08 11:23:47.573	98.9583969	Ohms	Version 1.0	PRT temperature - Ohms
2013-01-08 11:23:48.573	98.9601822	Ohms	Version 1.0	PRT temperature - Ohms
2013-01-08 11:23:49.573	98.9601898	Ohms	Version 1.0	PRT temperature - Ohms
2013-01-08 11:23:50.573	98.9606018	Ohms	Version 1.0	PRT temperature - Ohms
2013-01-08 11:23:51.573	98.9614334	Ohms	Version 1.0	PRT temperature - Ohms
2013-01-08 11:23:52.573	98.9634552	Ohms	Version 1.0	PRT temperature - Ohms
2013-01-08 11:23:53.573	98.9648666	Ohms	Version 1.0	PRT temperature - Ohms
2013-01-08 11:23:54.573	98.9667053	Ohms	Version 1.0	PRT temperature - Ohms
2013-01-08 11:23:55.573	98.9694748	Ohms	Version 1.0	PRT temperature - Ohms
2013-01-08 11:23:56.573	98.9706726	Ohms	Version 1.0	PRT temperature - Ohms
2013-01-08 11:23:57.573	98.9715652	Ohms	Version 1.0	PRT temperature - Ohms
2013-01-08 11:23:58.573	98.9735718	Ohms	Version 1.0	PRT temperature - Ohms
2013-01-08 11:23:59.573	98.9749451	Ohms	Version 1.0	PRT temperature - Ohms
2013-01-08 11:24:00.573	98.9765091	Ohms	Version 1.0	PRT temperature - Ohms
2013-01-08 11:24:01.573	98.9785995	Ohms	Version 1.0	PRT temperature - Ohms
2013-01-08 11:24:02.573	98.9792709	Ohms	Version 1.0	PRT temperature - Ohms
2013-01-08 11:24:03.573	98.9798126	Ohms	Version 1.0	PRT temperature - Ohms
2013-01-08 11:24:04.573	98.980835	Ohms	Version 1.0	PRT temperature - Ohms
2013-01-08 11:24:05.573	98.9809952	Ohms	Version 1.0	PRT temperature - Ohms
2013-01-08 11:24:06.573	98.9819794	Ohms	Version 1.0	PRT temperature - Ohms
2013-01-08 11:24:07.573	98.9817734	Ohms	Version 1.0	PRT temperature - Ohms
2013-01-08 11:24:08.573	98.9821472	Ohms	Version 1.0	PRT temperature - Ohms
2013-01-08 11:24:09.573	98.9824448	Ohms	Version 1.0	PRT temperature - Ohms
2013-01-08 11:24:10.573	98.9840851	Ohms	Version 1.0	PRT temperature - Ohms
2013-01-08 11:24:11.573	98.9858704	Ohms	Version 1.0	PRT temperature - Ohms
2013-01-08 11:24:12.573	98.9866104	Ohms	Version 1.0	PRT temperature - Ohms
2013-01-08 11:24:13.573	98.9874878	Ohms	Version 1.0	PRT temperature - Ohms
2013-01-08 11:24:14.573	98.9871826	Ohms	Version 1.0	PRT temperature - Ohms
2013-01-08 11:24:15.573	98.9871674	Ohms	Version 1.0	PRT temperature - Ohms
2013-01-08 11:24:16.573	98.9868546	Ohms	Version 1.0	PRT temperature - Ohms
2013-01-08 11:24:17.573	98.9855042	Ohms	Version 1.0	PRT temperature - Ohms
2013-01-08 11:24:18.573	98.9845276	Ohms	Version 1.0	PRT temperature - Ohms
2013-01-08 11:24:19.573	98.9833984	Ohms	Version 1.0	PRT temperature - Ohms
2013-01-08 11:24:20.573	98.984436	Ohms	Version 1.0	PRT temperature - Ohms
2013-01-08 11:24:21.573	98.984024	Ohms	Version 1.0	PRT temperature - Ohms
2013-01-08 11:24:22.573	98.9858093	Ohms	Version 1.0	PRT temperature - Ohms
2013-01-08 11:24:23.573	98.9878998	Ohms	Version 1.0	PRT temperature - Ohms
2013-01-08 11:24:24.573	98.9888687	Ohms	Version 1.0	PRT temperature - Ohms
2013-01-08 11:24:25.573	98.9906616	Ohms	Version 1.0	PRT temperature - Ohms
2013-01-08 11:24:26.573	98.9914093	Ohms	Version 1.0	PRT temperature - Ohms
2013-01-08 11:24:27.573	98.9914093	Ohms	Version 1.0	PRT temperature - Ohms
2013-01-08 11:24:28.573	98.9914474	Ohms	Version 1.0	PRT temperature - Ohms
2013-01-08 11:24:29.573	98.990921	Ohms	Version 1.0	PRT temperature - Ohms
2013-01-08 11:24:30.573	98.9904099	Ohms	Version 1.0	PRT temperature - Ohms
2013-01-08 11:24:31.573	98.9880219	Ohms	Version 1.0	PRT temperature - Ohms
2013-01-08 11:24:32.573	98.9864273	Ohms	Version 1.0	PRT temperature - Ohms
2013-01-08 11:24:33.573	98.984642	Ohms	Version 1.0	PRT temperature - Ohms
2013-01-08 11:24:34.573	98.9843445	Ohms	Version 1.0	PRT temperature - Ohms
2013-01-08 11:24:35.573	98.9853287	Ohms	Version 1.0	PRT temperature - Ohms
2013-01-08 11:24:36.573	98.986702	Ohms	Version 1.0	PRT temperature - Ohms
2013-01-08 11:24:37.573	98.9870758	Ohms	Version 1.0	PRT temperature - Ohms
2013-01-08 11:24:38.573	98.9877472	Ohms	Version 1.0	PRT temperature - Ohms
2013-01-08 11:24:39.573	98.988121	Ohms	Version 1.0	PRT temperature - Ohms
2013-01-08 11:24:40.573	98.9885635	Ohms	Version 1.0	PRT temperature - Ohms
2013-01-08 11:24:41.573	98.9886322	Ohms	Version 1.0	PRT temperature - Ohms
2013-01-08 11:24:42.573	98.9894409	Ohms	Version 1.0	PRT temperature - Ohms
2013-01-08 11:24:43.573	98.9898148	Ohms	Version 1.0	PRT temperature - Ohms
2013-01-08 11:24:44.573	98.9912186	Ohms	Version 1.0	PRT temperature - Ohms
2013-01-08 11:24:45.573	98.9912567	Ohms	Version 1.0	PRT temperature - Ohms
2013-01-08 11:24:46.573	98.9925156	Ohms	Version 1.0	PRT temperature - Ohms
2013-01-08 11:24:47.573	98.9932632	Ohms	Version 1.0	PRT temperature - Ohms
2013-01-08 11:24:48.573	98.9940033	Ohms	Version 1.0	PRT temperature - Ohms
2013-01-08 11:24:49.573	98.9946747	Ohms	Version 1.0	PRT temperature - Ohms
2013-01-08 11:24:50.573	98.9945679	Ohms	Version 1.0	PRT temperature - Ohms
2013-01-08 11:24:51.573	98.9949341	Ohms	Version 1.0	PRT temperature - Ohms
2013-01-08 11:24:52.573	98.9945145	Ohms	Version 1.0	PRT temperature - Ohms
2013-01-08 11:24:53.573	98.9933929	Ohms	Version 1.0	PRT temperature - Ohms
2013-01-08 11:24:54.573	98.9922028	Ohms	Version 1.0	PRT temperature - Ohms
2013-01-08 11:24:55.573	98.990036	Ohms	Version 1.0	PRT temperature - Ohms
2013-01-08 11:24:56.573	98.9874649	Ohms	Version 1.0	PRT temperature - Ohms
2013-01-08 11:24:57.573	98.9851608	Ohms	Version 1.0	PRT temperature - Ohms
2013-01-08 11:24:58.573	98.982811	Ohms	Version 1.0	PRT temperature - Ohms
2013-01-08 11:24:59.573	98.9806595	Ohms	Version 1.0	PRT temperature - Ohms
2013-01-08 11:25:00.573	98.9783554	Ohms	Version 1.0	PRT temperature - Ohms
2013-01-08 11:25:01.573	98.9753799	Ohms	Version 1.0	PRT temperature - Ohms
2013-01-08 11:25:02.573	98.973938	Ohms	Version 1.0	PRT temperature - Ohms
2013-01-08 11:25:03.573	98.9731293	Ohms	Version 1.0	PRT temperature - Ohms
2013-01-08 11:25:04.573	98.9727554	Ohms	Version 1.0	PRT temperature - Ohms
2013-01-08 11:25:05.573	98.9726105	Ohms	Version 1.0	PRT temperature - Ohms
2013-01-08 11:25:06.573	98.9733582	Ohms	Version 1.0	PRT temperature - Ohms
2013-01-08 11:25:07.573	98.9745026	Ohms	Version 1.0	PRT temperature - Ohms
2013-01-08 11:25:08.573	98.9758453	Ohms	Version 1.0	PRT temperature - Ohms
2013-01-08 11:25:09.573	98.9787445	Ohms	Version 1.0	PRT temperature - Ohms
2013-01-08 11:25:10.573	98.9812393	Ohms	Version 1.0	PRT temperature - Ohms
2013-01-08 11:25:11.573	98.9831772	Ohms	Version 1.0	PRT temperature - Ohms
2013-01-08 11:25:12.573	98.9848557	Ohms	Version 1.0	PRT temperature - Ohms
2013-01-08 11:25:13.573	98.9858246	Ohms	Version 1.0	PRT temperature - Ohms
2013-01-08 11:25:14.573	98.9873199	Ohms	Version 1.0	PRT temperature - Ohms
2013-01-08 11:25:15.573	98.9884415	Ohms	Version 1.0	PRT temperature - Ohms
2013-01-08 11:25:16.573	98.9883575	Ohms	Version 1.0	PRT temperature - Ohms
2013-01-08 11:25:17.573	98.9887695	Ohms	Version 1.0	PRT temperature - Ohms
2013-01-08 11:25:18.573	98.9892883	Ohms	Version 1.0	PRT temperature - Ohms
2013-01-08 11:25:19.573	98.9896545	Ohms	Version 1.0	PRT temperature - Ohms
2013-01-08 11:25:20.573	98.990921	Ohms	Version 1.0	PRT temperature - Ohms
2013-01-08 11:25:21.573	98.9912186	Ohms	Version 1.0	PRT temperature - Ohms
2013-01-08 11:25:22.573	98.9918213	Ohms	Version 1.0	PRT temperature - Ohms
2013-01-08 11:25:23.573	98.9924164	Ohms	Version 1.0	PRT temperature - Ohms
2013-01-08 11:25:24.573	98.9919739	Ohms	Version 1.0	PRT temperature - Ohms
2013-01-08 11:25:25.573	98.9921265	Ohms	Version 1.0	PRT temperature - Ohms
2013-01-08 11:25:26.573	98.9921265	Ohms	Version 1.0	PRT temperature - Ohms
2013-01-08 11:25:27.573	98.9917068	Ohms	Version 1.0	PRT temperature - Ohms
2013-01-08 11:25:28.573	98.9921494	Ohms	Version 1.0	PRT temperature - Ohms
2013-01-08 11:25:29.573	98.9912491	Ohms	Version 1.0	PRT temperature - Ohms
2013-01-08 11:25:30.573	98.9913788	Ohms	Version 1.0	PRT temperature - Ohms
2013-01-08 11:25:31.573	98.9899521	Ohms	Version 1.0	PRT temperature - Ohms
2013-01-08 11:25:32.573	98.989006	Ohms	Version 1.0	PRT temperature - Ohms
2013-01-08 11:25:33.573	98.9876633	Ohms	Version 1.0	PRT temperature - Ohms
2013-01-08 11:25:34.573	98.9866943	Ohms	Version 1.0	PRT temperature - Ohms
2013-01-08 11:25:35.573	98.9852066	Ohms	Version 1.0	PRT temperature - Ohms
2013-01-08 11:25:36.573	98.9831696	Ohms	Version 1.0	PRT temperature - Ohms
2013-01-08 11:25:37.573	98.9815369	Ohms	Version 1.0	PRT temperature - Ohms
2013-01-08 11:25:38.573	98.9791565	Ohms	Version 1.0	PRT temperature - Ohms
2013-01-08 11:25:39.573	98.979393	Ohms	Version 1.0	PRT temperature - Ohms
2013-01-08 11:25:40.573	98.9783478	Ohms	Version 1.0	PRT temperature - Ohms
2013-01-08 11:25:41.573	98.9778442	Ohms	Version 1.0	PRT temperature - Ohms
2013-01-08 11:25:42.573	98.9773712	Ohms	Version 1.0	PRT temperature - Ohms
2013-01-08 11:25:43.573	98.9750671	Ohms	Version 1.0	PRT temperature - Ohms
2013-01-08 11:25:44.573	98.9727631	Ohms	Version 1.0	PRT temperature - Ohms
2013-01-08 11:25:45.573	98.9714203	Ohms	Version 1.0	PRT temperature - Ohms
2013-01-08 11:25:46.573	98.9691849	Ohms	Version 1.0	PRT temperature - Ohms
2013-01-08 11:25:47.573	98.9685135	Ohms	Version 1.0	PRT temperature - Ohms
2013-01-08 11:25:48.573	98.9682922	Ohms	Version 1.0	PRT temperature - Ohms
2013-01-08 11:25:49.573	98.96698	Ohms	Version 1.0	PRT temperature - Ohms
2013-01-08 11:25:50.573	98.9659348	Ohms	Version 1.0	PRT temperature - Ohms
2013-01-08 11:25:51.573	98.9652634	Ohms	Version 1.0	PRT temperature - Ohms
2013-01-08 11:25:52.573	98.9658585	Ohms	Version 1.0	PRT temperature - Ohms
2013-01-08 11:25:53.573	98.9652634	Ohms	Version 1.0	PRT temperature - Ohms
2013-01-08 11:25:54.573	98.9637756	Ohms	Version 1.0	PRT temperature - Ohms
2013-01-08 11:25:55.573	98.9637756	Ohms	Version 1.0	PRT temperature - Ohms
2013-01-08 11:25:56.573	98.9656372	Ohms	Version 1.0	PRT temperature - Ohms
2013-01-08 11:25:57.573	98.9682388	Ohms	Version 1.0	PRT temperature - Ohms
2013-01-08 11:25:58.573	98.9708481	Ohms	Version 1.0	PRT temperature - Ohms
2013-01-08 11:25:59.573	98.9718933	Ohms	Version 1.0	PRT temperature - Ohms
2013-01-08 11:26:00.573	98.9722672	Ohms	Version 1.0	PRT temperature - Ohms
2013-01-08 11:26:01.573	98.9718933	Ohms	Version 1.0	PRT temperature - Ohms
2013-01-08 11:26:02.573	98.9711227	Ohms	Version 1.0	PRT temperature - Ohms
2013-01-08 11:26:03.573	98.97052	Ohms	Version 1.0	PRT temperature - Ohms
2013-01-08 11:26:04.573	98.9703751	Ohms	Version 1.0	PRT temperature - Ohms
2013-01-08 11:26:05.573	98.9702682	Ohms	Version 1.0	PRT temperature - Ohms
2013-01-08 11:26:06.573	98.9703369	Ohms	Version 1.0	PRT temperature - Ohms
2013-01-08 11:26:07.573	98.9697418	Ohms	Version 1.0	PRT temperature - Ohms
2013-01-08 11:26:08.573	98.9695969	Ohms	Version 1.0	PRT temperature - Ohms
2013-01-08 11:26:09.573	98.9698105	Ohms	Version 1.0	PRT temperature - Ohms
2013-01-08 11:26:10.573	98.9708481	Ohms	Version 1.0	PRT temperature - Ohms
2013-01-08 11:26:11.573	98.9716492	Ohms	Version 1.0	PRT temperature - Ohms
2013-01-08 11:26:12.573	98.9717407	Ohms	Version 1.0	PRT temperature - Ohms
2013-01-08 11:26:13.573	98.9724655	Ohms	Version 1.0	PRT temperature - Ohms
2013-01-08 11:26:14.573	98.9717026	Ohms	Version 1.0	PRT temperature - Ohms
2013-01-08 11:26:15.573	98.9711609	Ohms	Version 1.0	PRT temperature - Ohms
2013-01-08 11:26:16.573	98.9700089	Ohms	Version 1.0	PRT temperature - Ohms
2013-01-08 11:26:17.573	98.969696	Ohms	Version 1.0	PRT temperature - Ohms
2013-01-08 11:26:18.573	98.9689407	Ohms	Version 1.0	PRT temperature - Ohms
2013-01-08 11:26:19.573	98.9684143	Ohms	Version 1.0	PRT temperature - Ohms
2013-01-08 11:26:20.573	98.9673615	Ohms	Version 1.0	PRT temperature - Ohms
2013-01-08 11:26:21.573	98.9666977	Ohms	Version 1.0	PRT temperature - Ohms
2013-01-08 11:26:22.573	98.967308	Ohms	Version 1.0	PRT temperature - Ohms
2013-01-08 11:26:23.573	98.9667969	Ohms	Version 1.0	PRT temperature - Ohms
2013-01-08 11:26:24.573	98.9673462	Ohms	Version 1.0	PRT temperature - Ohms
2013-01-08 11:26:25.573	98.9678879	Ohms	Version 1.0	PRT temperature - Ohms
2013-01-08 11:26:26.573	98.9685822	Ohms	Version 1.0	PRT temperature - Ohms
2013-01-08 11:26:27.573	98.9685059	Ohms	Version 1.0	PRT temperature - Ohms
2013-01-08 11:26:28.573	98.9689789	Ohms	Version 1.0	PRT temperature - Ohms
2013-01-08 11:26:29.573	98.9691467	Ohms	Version 1.0	PRT temperature - Ohms
2013-01-08 11:26:30.573	98.9698181	Ohms	Version 1.0	PRT temperature - Ohms
2013-01-08 11:26:31.573	98.9686279	Ohms	Version 1.0	PRT temperature - Ohms
2013-01-08 11:26:32.573	98.9686279	Ohms	Version 1.0	PRT temperature - Ohms
2013-01-08 11:26:33.573	98.968689	Ohms	Version 1.0	PRT temperature - Ohms
2013-01-08 11:26:34.573	98.9682312	Ohms	Version 1.0	PRT temperature - Ohms
2013-01-08 11:26:35.573	98.9685287	Ohms	Version 1.0	PRT temperature - Ohms
2013-01-08 11:26:36.573	98.9687424	Ohms	Version 1.0	PRT temperature - Ohms
2013-01-08 11:26:37.573	98.967926	Ohms	Version 1.0	PRT temperature - Ohms
2013-01-08 11:26:38.573	98.9676132	Ohms	Version 1.0	PRT temperature - Ohms
2013-01-08 11:26:39.573	98.966423	Ohms	Version 1.0	PRT temperature - Ohms
2013-01-08 11:26:40.573	98.9647827	Ohms	Version 1.0	PRT temperature - Ohms
2013-01-08 11:26:41.573	98.9634552	Ohms	Version 1.0	PRT temperature - Ohms
2013-01-08 11:26:42.573	98.960701	Ohms	Version 1.0	PRT temperature - Ohms
2013-01-08 11:26:43.573	98.9600372	Ohms	Version 1.0	PRT temperature - Ohms
2013-01-08 11:26:44.573	98.9584732	Ohms	Version 1.0	PRT temperature - Ohms
2013-01-08 11:26:45.573	98.9585724	Ohms	Version 1.0	PRT temperature - Ohms
2013-01-08 11:26:46.573	98.9581985	Ohms	Version 1.0	PRT temperature - Ohms
2013-01-08 11:26:47.573	98.9587479	Ohms	Version 1.0	PRT temperature - Ohms
2013-01-08 11:26:48.573	98.9575195	Ohms	Version 1.0	PRT temperature - Ohms
2013-01-08 11:26:49.573	98.9582672	Ohms	Version 1.0	PRT temperature - Ohms
2013-01-08 11:26:50.573	98.9565506	Ohms	Version 1.0	PRT temperature - Ohms
2013-01-08 11:26:51.573	98.9566956	Ohms	Version 1.0	PRT temperature - Ohms
2013-01-08 11:26:52.573	98.9554291	Ohms	Version 1.0	PRT temperature - Ohms
2013-01-08 11:26:53.573	98.9538498	Ohms	Version 1.0	PRT temperature - Ohms
2013-01-08 11:26:54.573	98.9538803	Ohms	Version 1.0	PRT temperature - Ohms
2013-01-08 11:26:55.573	98.9547501	Ohms	Version 1.0	PRT temperature - Ohms
2013-01-08 11:26:56.573	98.9589157	Ohms	Version 1.0	PRT temperature - Ohms
2013-01-08 11:26:57.573	98.9626999	Ohms	Version 1.0	PRT temperature - Ohms
2013-01-08 11:26:58.573	98.965744	Ohms	Version 1.0	PRT temperature - Ohms
2013-01-08 11:26:59.573	98.9699936	Ohms	Version 1.0	PRT temperature - Ohms
2013-01-08 11:27:00.573	98.9733505	Ohms	Version 1.0	PRT temperature - Ohms
2013-01-08 11:27:01.573	98.9741745	Ohms	Version 1.0	PRT temperature - Ohms
2013-01-08 11:27:02.573	98.9753799	Ohms	Version 1.0	PRT temperature - Ohms
2013-01-08 11:27:03.573	98.9762115	Ohms	Version 1.0	PRT temperature - Ohms
2013-01-08 11:27:04.573	98.975853	Ohms	Version 1.0	PRT temperature - Ohms
2013-01-08 11:27:05.573	98.9753876	Ohms	Version 1.0	PRT temperature - Ohms
2013-01-08 11:27:06.573	98.97435	Ohms	Version 1.0	PRT temperature - Ohms
2013-01-08 11:27:07.573	98.9761429	Ohms	Version 1.0	PRT temperature - Ohms
2013-01-08 11:27:08.573	98.9775543	Ohms	Version 1.0	PRT temperature - Ohms
2013-01-08 11:27:09.573	98.9793472	Ohms	Version 1.0	PRT temperature - Ohms
2013-01-08 11:27:10.573	98.9801331	Ohms	Version 1.0	PRT temperature - Ohms
2013-01-08 11:27:11.573	98.9805679	Ohms	Version 1.0	PRT temperature - Ohms
2013-01-08 11:27:12.573	98.980629	Ohms	Version 1.0	PRT temperature - Ohms
2013-01-08 11:27:13.573	98.9815063	Ohms	Version 1.0	PRT temperature - Ohms
2013-01-08 11:27:14.573	98.980011	Ohms	Version 1.0	PRT temperature - Ohms
2013-01-08 11:27:15.573	98.978508	Ohms	Version 1.0	PRT temperature - Ohms
2013-01-08 11:27:16.573	98.9777603	Ohms	Version 1.0	PRT temperature - Ohms
2013-01-08 11:27:17.573	98.9774628	Ohms	Version 1.0	PRT temperature - Ohms
2013-01-08 11:27:18.573	98.9772415	Ohms	Version 1.0	PRT temperature - Ohms
2013-01-08 11:27:19.573	98.9781342	Ohms	Version 1.0	PRT temperature - Ohms
2013-01-08 11:27:20.573	98.9798508	Ohms	Version 1.0	PRT temperature - Ohms
2013-01-08 11:27:21.573	98.9820023	Ohms	Version 1.0	PRT temperature - Ohms
2013-01-08 11:27:22.573	98.9841537	Ohms	Version 1.0	PRT temperature - Ohms
2013-01-08 11:27:23.573	98.9850998	Ohms	Version 1.0	PRT temperature - Ohms
2013-01-08 11:27:24.573	98.9873505	Ohms	Version 1.0	PRT temperature - Ohms
2013-01-08 11:27:25.573	98.9881058	Ohms	Version 1.0	PRT temperature - Ohms
2013-01-08 11:27:26.573	98.989502	Ohms	Version 1.0	PRT temperature - Ohms
2013-01-08 11:27:27.573	98.9904251	Ohms	Version 1.0	PRT temperature - Ohms
2013-01-08 11:27:28.573	98.9912949	Ohms	Version 1.0	PRT temperature - Ohms
2013-01-08 11:27:29.573	98.9922867	Ohms	Version 1.0	PRT temperature - Ohms
2013-01-08 11:27:30.573	98.9919815	Ohms	Version 1.0	PRT temperature - Ohms
2013-01-08 11:27:31.573	98.9922104	Ohms	Version 1.0	PRT temperature - Ohms
2013-01-08 11:27:32.573	98.991684	Ohms	Version 1.0	PRT temperature - Ohms
2013-01-08 11:27:33.573	98.9931107	Ohms	Version 1.0	PRT temperature - Ohms
2013-01-08 11:27:34.573	98.9945374	Ohms	Version 1.0	PRT temperature - Ohms
2013-01-08 11:27:35.573	98.9958038	Ohms	Version 1.0	PRT temperature - Ohms
2013-01-08 11:27:36.573	98.9986343	Ohms	Version 1.0	PRT temperature - Ohms
2013-01-08 11:27:37.573	99.0004196	Ohms	Version 1.0	PRT temperature - Ohms
2013-01-08 11:27:38.573	99.0029526	Ohms	Version 1.0	PRT temperature - Ohms
2013-01-08 11:27:39.573	99.0029526	Ohms	Version 1.0	PRT temperature - Ohms
2013-01-08 11:27:40.573	99.0032043	Ohms	Version 1.0	PRT temperature - Ohms
2013-01-08 11:27:41.573	99.0045166	Ohms	Version 1.0	PRT temperature - Ohms
2013-01-08 11:29:03.883	98.9715881	Ohms	Version 1.0	PRT temperature - Ohms
2013-01-08 11:29:04.883	98.971962	Ohms	Version 1.0	PRT temperature - Ohms
2013-01-08 11:29:05.883	98.9721832	Ohms	Version 1.0	PRT temperature - Ohms
2013-01-08 11:29:06.883	98.9713669	Ohms	Version 1.0	PRT temperature - Ohms
2013-01-08 11:29:07.883	98.9720459	Ohms	Version 1.0	PRT temperature - Ohms
2013-01-08 11:29:08.883	98.9717636	Ohms	Version 1.0	PRT temperature - Ohms
2013-01-08 11:29:09.883	98.9716339	Ohms	Version 1.0	PRT temperature - Ohms
2013-01-08 11:29:10.883	98.9709091	Ohms	Version 1.0	PRT temperature - Ohms
2013-01-08 11:29:11.883	98.9712219	Ohms	Version 1.0	PRT temperature - Ohms
2013-01-08 11:29:12.883	98.9704285	Ohms	Version 1.0	PRT temperature - Ohms
2013-01-08 11:29:13.883	98.9701309	Ohms	Version 1.0	PRT temperature - Ohms
2013-01-08 11:29:14.883	98.9696655	Ohms	Version 1.0	PRT temperature - Ohms
2013-01-08 11:29:15.883	98.968277	Ohms	Version 1.0	PRT temperature - Ohms
2013-01-08 11:29:16.883	98.9679413	Ohms	Version 1.0	PRT temperature - Ohms
2013-01-08 11:29:17.883	98.9668045	Ohms	Version 1.0	PRT temperature - Ohms
2013-01-08 11:29:18.883	98.964653	Ohms	Version 1.0	PRT temperature - Ohms
2013-01-08 11:29:19.883	98.9656296	Ohms	Version 1.0	PRT temperature - Ohms
2013-01-08 11:29:20.883	98.9638519	Ohms	Version 1.0	PRT temperature - Ohms
2013-01-08 11:29:21.883	98.962883	Ohms	Version 1.0	PRT temperature - Ohms
2013-01-08 11:29:22.883	98.9617691	Ohms	Version 1.0	PRT temperature - Ohms
2013-01-08 11:29:23.883	98.96035	Ohms	Version 1.0	PRT temperature - Ohms
2013-01-08 11:29:24.883	98.9594574	Ohms	Version 1.0	PRT temperature - Ohms
2013-01-08 11:29:25.883	98.958046	Ohms	Version 1.0	PRT temperature - Ohms
2013-01-08 11:29:26.883	98.9560547	Ohms	Version 1.0	PRT temperature - Ohms
2013-01-08 11:29:27.883	98.9542694	Ohms	Version 1.0	PRT temperature - Ohms
2013-01-08 11:29:28.883	98.9526443	Ohms	Version 1.0	PRT temperature - Ohms
2013-01-08 11:29:29.883	98.9499664	Ohms	Version 1.0	PRT temperature - Ohms
2013-01-08 11:29:30.883	98.9484863	Ohms	Version 1.0	PRT temperature - Ohms
2013-01-08 11:29:31.883	98.9467163	Ohms	Version 1.0	PRT temperature - Ohms
2013-01-08 11:29:32.883	98.9463425	Ohms	Version 1.0	PRT temperature - Ohms
2013-01-08 11:29:33.883	98.9454803	Ohms	Version 1.0	PRT temperature - Ohms
2013-01-08 11:29:34.883	98.9457855	Ohms	Version 1.0	PRT temperature - Ohms
2013-01-08 11:29:35.883	98.9467545	Ohms	Version 1.0	PRT temperature - Ohms
2013-01-08 11:29:36.883	98.9477005	Ohms	Version 1.0	PRT temperature - Ohms
2013-01-08 11:29:37.883	98.9490128	Ohms	Version 1.0	PRT temperature - Ohms
2013-01-08 11:29:38.883	98.9490891	Ohms	Version 1.0	PRT temperature - Ohms
2013-01-08 11:29:39.883	98.9488754	Ohms	Version 1.0	PRT temperature - Ohms
2013-01-08 11:29:40.883	98.9485779	Ohms	Version 1.0	PRT temperature - Ohms
2013-01-08 11:29:41.883	98.9478302	Ohms	Version 1.0	PRT temperature - Ohms
2013-01-08 11:29:42.883	98.9476852	Ohms	Version 1.0	PRT temperature - Ohms
2013-01-08 11:29:43.883	98.94664	Ohms	Version 1.0	PRT temperature - Ohms
2013-01-08 11:29:44.883	98.9461212	Ohms	Version 1.0	PRT temperature - Ohms
2013-01-08 11:29:45.883	98.9455261	Ohms	Version 1.0	PRT temperature - Ohms
2013-01-08 11:29:46.883	98.9440308	Ohms	Version 1.0	PRT temperature - Ohms
2013-01-08 11:29:47.883	98.9436569	Ohms	Version 1.0	PRT temperature - Ohms
2013-01-08 11:29:48.883	98.9459686	Ohms	Version 1.0	PRT temperature - Ohms
2013-01-08 11:29:49.883	98.9471207	Ohms	Version 1.0	PRT temperature - Ohms
2013-01-08 11:29:50.883	98.9506149	Ohms	Version 1.0	PRT temperature - Ohms
2013-01-08 11:29:51.883	98.95504	Ohms	Version 1.0	PRT temperature - Ohms
2013-01-08 11:29:52.883	98.9567337	Ohms	Version 1.0	PRT temperature - Ohms
2013-01-08 11:29:53.883	98.9597855	Ohms	Version 1.0	PRT temperature - Ohms
2013-01-08 11:29:54.883	98.9613953	Ohms	Version 1.0	PRT temperature - Ohms
2013-01-08 11:29:55.883	98.9634552	Ohms	Version 1.0	PRT temperature - Ohms
2013-01-08 11:29:56.883	98.9641571	Ohms	Version 1.0	PRT temperature - Ohms
2013-01-08 11:29:57.883	98.9639893	Ohms	Version 1.0	PRT temperature - Ohms
2013-01-08 11:29:58.883	98.9627838	Ohms	Version 1.0	PRT temperature - Ohms
2013-01-08 11:29:59.883	98.9627838	Ohms	Version 1.0	PRT temperature - Ohms
